# Supplementary material for: Perfluorodecalin-based oxygenated emulsion as a topical treatment for chemical burn to the eye
Source: Nat Commun. 2022 Nov 30;13:7371. doi: 10.1038/s41467-022-35241-1 (PMC9712419; doi:10.1038/s41467-022-35241-1)
Supplement: Supplementary file 3 — Source Data [file 41467_2022_35241_MOESM3_ESM.xlsx]

## Sheet: Figure 1
Figure 1f					Figure 1g
Time points (min)	pO2 (mmHg)				Fresh	3 mos	6 mos	12 mos
0	142.5				669.13	544.92	485.59	487.539
1	406.458				671.83	552.72	597.949	506.045
2	464.813				654.354	594.874	590.448	515.58
3	481.014				601.024	583.848	556.771	514.614
4	535.694
5	549.12
6	571.097
7	594.124
8	633.952
9	636.727
10	639.278
11	646.478
12	660.954
13	661.329
14	661.029
15	669.355
16	669.355
17	670.18
18	671.83
19	669.28
20	669.355
21	668.455
22	658.779
23	661.254
24	660.579
25	657.279
26	654.129
27	655.779
28	655.629
29	658.029
30	655.779
40	653.379
50	654.954
60	653.979
70	655.629
80	655.779
90	655.704
100	654.954
110	654.654
120	646.028
150	645.128

## Sheet: Figure 2
Figure 2b					Figure 2c					Figure 2d
Media	PBS	Vehicle	SSOE		Media	PBS	Vehicle	SSOE		Media	PBS	Vehicle	SSOE
2.90118	4.77707	8.54392	3.40502		0.60241	1.08108	0.704225	0.766284		1.81696	0.950119	0.75188	0.318471
2.54335	6.99659	4.33468	3.12175		1.04895	0.732601	1.17647	0.561798		0.883978	1.31004	2.23945	0.145138
2.18579	7.7961	7.00779	3.93627		0.377358	1.34228	1.62162	1.02041		1.27979	1.92132	1.38004	0.277008
2.04082	7.41886		3.12139		0.465116	0.819672	1.32743	1.15607		0.648148	1.63934	0.921187	0.129534
1.67015	8.90538		2.19653		0.996678	0.754717	1.02041	1.3369		0.825877	0.721649	0.248139	0.297619

## Sheet: Figure 3
Figure 3c				Figure 3d
Untreated	Vehicle	SSOE		Untreated	Vehicle	SSOE
29.6925	26.6458	100		8	12	6
64.3637	13.0305	66.2833		9	7	4
82.944	86.0939	60.4848		9	12	9
89.478	85.4128	78.412		13	13	9
70.1995	69.0229	89.3996		10	13	9
49.6877	86.7373	71.6832		10	11	12
79.1757	93.2789	78.1395		12	15	9
67.1099	67.7294	82.318		12	11	11
63.5788	55.8358	74.1902		10	7	14
83.8545	71.8753	84.9996		8	16	6
69.9953	47.8151	86.3579		14	12	8
77.3108	25.7116	60.2246		10	10	10
80.8294	58.2481	72.3899		10	10	13
73.9082	54.5754	82.5945		12	10	7
66.4216	93.7392	72.1708		14	14	7
44.5202	70.7666	84.2956		8	10	9
65.559	81.2013	86.7845		10	12	9
44.4789	92.131	86.6347		11	8	9
49.4489	70.0621	80.1399		12	10	10
62.5214	99.7583	100		11	12	6
	76.0891	93.1636			12	9
	67.1921	98.3995			12	6
	73.0549	99.6458			9	10
	74.9993				9
					10
					10
					11

## Sheet: Figure 4
Figure 4c	Optical opacity score
Day 1				Day 2				Day 5				Day 7				Day 10				Day 14				Day 21				Day 28
Untreated	Vehicle	SSOE		Untreated	Vehicle	SSOE		Untreated	Vehicle	SSOE		Untreated	Vehicle	SSOE		Untreated	Vehicle	SSOE		Untreated	Vehicle	SSOE		Untreated	Vehicle	SSOE		Untreated	Vehicle	SSOE
2	2	1		2	2	1		3	3	1		4	4	1		4	4	1		4	4	1		4	4	1		4	4	1
1	1	2		2	2	2		3	3	2		4	4	2		4	4	1		4	4	1		4	4	1		4	4	1
2	1	2		2	2	2		3	3	2		4	4	2		4	4	2		4	4	2		4	4	1		4	4	1
2	1	2		1	2	2		2	3	1		1	4	1		2	4	1		2	4	1		2	4	1		2	4	1
1	2	2		2	3	1		3	3	2		4	4	1		4	4	1		4	4	1		4	4	4		4	4	4
1	2	1		2	2	3		3	3	3		4	4	4		4	4	4		4	4	4		4	4	1		4	4	1
1	1	2		2	2	2		3	3	1		4	4	1		4	4	1		4	4	1		4	4	1		4	4	1
2	2	2		2	2	1		3	3	1		3	4	1		4	4	1		4	4	1		4	4	4		4	4	4
1	1	1		3	2	2		3	2	2		4	2	2		4	2	2		4	2	2		4	1	1		4	2	1
1	1	2		2	2	2		2	3	2		2	4	3			4	4		1	4	4		4	4			4	4
1	1	2		2	2	2		3	3	2		3	3	1				2		4	4	4		4	4			4	4
1	1	2		2	2	2		2	3	2		1	3	3						4	4	1			4				4
2	1	1		3	2	1		3	3	2		4	4	1							4	1			4				4
1	1	1		2	3	2		4	3	2		4	4	1							3				3				3
1	1	1		2	2	1		3	3	1		4	4	1							1				1				1
1	2	1		3	2	1		3	4	2		4	4	1							4				4				4
1	1	1		2	2	1		3	3	1		4	3	1							4				4				4
1	1	2		3	2	2		4	2	1		4	3	1
1	1	2		2	1	2			1	1			1	1
1	1	1		3	3	1			4	1			4	1
	2	1			2	1			3	3			3	3
	1	1			2	1			3				4
	1	1			2	2			3				4
	1				3				3				4
	1				3				3				4
Figure 4d	Cataract formulation
Group	Untreated	Vehicle	SSOE
Total number of eyes	18	25	21
Cataract formulation	15	23	4
Percentage (%)	83.3333	92	19.0476
Figure 4e CNV score
Day 7				Day 14				Day 21				Day 28
Untreated	Vehicle	SSOE		Untreated	Vehicle	SSOE		Untreated	Vehicle	SSOE		Untreated	Vehicle	SSOE
1	5	7		16	11	8		5	12	13		5	13	10
5	6	1		4	9	13		13	11	13		10	10	13
8	4	8		6	10	16		11	16	11		8	15	13
1	3	3		8	13	15		6	8	4		8	16	7
8	3	4		9	11	3		15	11	9		19	13	17
4	4	8		11	6	9		18	12	7		19	12	6
5	2	1		14	9	8		14	12	8		14	11	5
5	4	4		4	8	7			10	19			17	18
9	8	5		5	8	4			19	4			19	4
5	3	9		9	8	9			10				12
4	1	5		8	3	11			11				10
5	2	4			8	5			17				18
3	2	4			11	3			11				13
6	1	7			10
2	5	0			9
4	7	4			9
3	3	0			7
3	8	4
	3	6
	3	2
	5	1
	3
	3
Figure 4f Centricity of CNV
Day 7				Day 14				Day 21				Day 28
Untreated	Vehicle	SSOE		Untreated	Vehicle	SSOE		Untreated	Vehicle	SSOE		Untreated	Vehicle	SSOE
0.43	0.49	0.71		1.5	1.5	1.2		1.5	1.5	1.5		1.5	1.5	1.5
0.44	1.11	0.45		1.01	1.35	1.5		1.5	1.42	1.5		1.5	1.5	1.5
0.97	0.81	0.75		1.25	1.19	1.5		1.4	1.5	1.5		1.5	1.5	1.5
0.48	0.35	0.48		0.9	1.3	1.5		1.5	1.5	1.4		1.5	1.5	1.5
0.7	0.5	0.75		1.4	0.8	0.75		1.5	1.5	1.1		1.5	1.5	1.5
0.4	0.6	1.25		1.3	1.4	1.5		1.5	1.5	1.5		1.5	1.5	1.5
0.45	0.4	0.3		1.5	1	1.5		1.5	1.5	1.5		1.4	1.5	1.3
0.61	0.65	0.75		0.75	1.18	1.1			1.4	1.5			1.5	1.5
1.28	0.8	0.7		1.15	1.5	1.1			1.5	1.5			1.5	1.5
0.5	0.4	1		1.25	0.95	1.5			1.5				1.5
0.42	0.58	1.5		1.25	0.78	1.4			1.4				1.5
0.8	0.45	0.45			1	1			1.5				1.5
0.48	0.45	0.4			1	0.75			1.5				1.5
0.65	0.45	0.85			1.3
0.55	0.8	0			1.4
0.6	0.75	1.1			1.15
0.35	0.55	0			1.2
0.55	0.75	0.45
	0.65	0.65
	0.35	0.45
	1.05	0.25
	0.45
	0.5

## Sheet: Figure 5
Figure 5c	Corneal thickness
P value	0.1609			P value	0.9755			P value	0.8678			P value	0.8958
Day 2				Day 7				Day 14				Day 28
Untreated	Vehicle	SSOE		Untreated	Vehicle	SSOE		Untreated	Vehicle	SSOE		Untreated	Vehicle	SSOE
246.44	207.19	108.77		249.52	100.97	199.37		242.42	196.18	151.87		165.36	231.66	224.08
204.4	134.79	241.34		141.28	145.12	60.62		140.62	189.02	242.44		275.57	195.81	142.06
214.69	135.32	252.96		193.24	185.29	180.55		235.56	139.66	68.55		200.75	247.25	262.33
221.58	226.64	156.42		195.5	266.56	166.65		198.53	168.71	199.79		177.38	233.65	217.53
97.43	206.92	84.3		132.53	263.32	198.02		208.23	221.37	225.26		198.87	120.41	110.4
76.38	113.11	116.65		196.81	142.24	238.85		58.71	230.15	108.3		228.21	307.9	182.61
215.1	145.66	121.89		156.14	245.72	244.01		63.34	155.33	209.85		157.84	208.68	226.47
192.24	130.41	238.44		213.65	204.87	203.27		195.47	165.81	90.6			164.68	235.66
117.3	182.69	263.34		208.94	265.38	218.59			139.04				174.25
273.46	202.78	146.09		247.9	189.87	267.86			132.38				167.41
146.51	185.11	292.28		267.87	179.55	217.03			217.12				194.92
257.76	155	129.11		194.5	197.27	256.55			199.79				332.12
152.76	145.04	223.39		216.12	234.24	183.09			125.89				150.34
259.85	132.57	175.5		258.75	239.68	263.97
223.77	154.45	230.3		226.64	200.07	266.36
165.34	171.22	122.46			264.96	196.43
157.98	288.89	221.13			147.25	204.27
146.12	166.43	345.98			160.47
204.58	142.55	236.16			288.37
136.92	164.11	105.52			170.3
	206.16	180.81			245.7
	150.64	196.13
	146.21	244.99
	104.22
	101.81
	151.34
	166.16
Figure 5d	AC depth
P value	0.0002			P value	<0.0001			P value	0.0239			P value	0.0007
Day 2				Day 7				Day 14				Day 28
Untreated	Vehicle	SSOE		Untreated	Vehicle	SSOE		Untreated	Vehicle	SSOE		Untreated	Vehicle	SSOE
207.45	206.34	274.62		246.55	21.13	303.1		232.96	0	313.46		223.7	28.17	322.34
164.2	246.28	284.55		163.85	42.26	5.28		308.66	44.01	278.27		121.62	10.43	346.11
186.4	219.7	311.16		5.28	69.56	320.5		3.2	80.81	319.63		241.4	18.68	290.66
279.99	284.01	303.08		38.9	50.62	309.14		28.17	97.87	303.86		352.54	21.6	306.04
153.25	149.24	250.96		10.65	286.59	311.68		0	292.05	122.05		0	101.52	350.46
52.86	206.03	43.36		81.92	21.2	112.7		318.77	196.3	156.38		0	66.98	304.82
128.65	210.09	260.62		303.08	133.96	280.01		127.29	242.67	261.77		0	299.44	132.76
63.45	211.13	245.65		103.24	205.33	135.85		0	161.01	294.64			167.43	335.19
121.5	254.92	281.75		297.85	72.35	250.49			49.16				0
299.75	145.27	232.44		44.52	47.6	279.8			142.87				204.27
172.55	224.69	278.82		18.41	97.21	285.02			263.4				229.36
302.29	231.04	291.19		54.5	172.36	230.99			32.98				0
154.45	181.08	275.91		19.59	54.31	261.69			43.34				0
214.19	24.85	245.02		33.78	135.56	164.63
202.09	156.88	231.94		40.24	234.76	149.57
97.11	257.31	274.78			35.79	210.01
100.67	238.31	314.8			194.52	207.62
150.9	165.27	255.55			27.61
123.91	188.57	233.68			38.98
73.55	298	256.17			80.85
	290.23	254.46			50.25
	166.31	191.14
	257.81	171.58
	111.17
	57.39
	169.38
	129.78

## Sheet: Figure 6
Figure 6b				Figure 6d									Figure 6f	TUNEL	Cornea					Figure 6g	TUNEL	Lens					Figure 6i
Naïve	Burned			Untreated			Vehicle			SSOE			1hr			4hrs				1hr			4hrs				Cornea		Iris
128.312	52.935			Time [min]	Oxygen (μmol/L)		Time [min]	Oxygen (μmol/L)		Time [min]	Oxygen (μmol/L)		Untreated	Vehicle	SSOE	Untreated	Vehicle	SSOE		Untreated	Vehicle	SSOE	Untreated	Vehicle	SSOE		Untreated	SSOE	Untreated	SSOE
184.597	68.818			0	172.306		0	176.904		0	180.519		100	98.8889	55.2381	100	100	98.7342		13.5965	27.1084	8.1448	43.4783	57.8431	6.15385		17.4	39.9	22.3	45.4
175.965	48.998			0.058	172.527		0.058	176.92		0.058	179.529		97.0149	100	14.7727	100	100	100		24.1667	18.9944	0.757576	70.8154	53.1579	13.3047		9.31	38	8.25	25.4
140.345	60.926			0.108	172.969		0.108	177.117		0.108	178.976		100	100	26.087	100	100	65.7143		48.2759	39.8876	7.26257	67.2862	66.3507	11.7347		24.9	30.2	11.1	40.8
177.099	68.173			0.158	173.028		0.158	177.223		0.158	178.587				91.5493	100	100	74.2857				3.77359	46.7391	76.1905	28.5024
171.76	39.385			0.234	173.249		0.234	177.162		0.234	178.587				47.191			92.8571				0			37.6623
178.565	84.704			0.291	173.886		0.291	177.132		0.291	178.531							62.8571							0.543478
176.38	48.998			0.341	174.377		0.341	177.192		0.341	178.633
156.976	79.054			0.391	174.451		0.391	177.39		0.391	178.602
179.836	95.258			0.441	174.347		0.441	177.359		0.441	178.602
123.429	74.655			0.491	174.69		0.491	177.587		0.491	178.495
181.316	56.914			0.541	174.959		0.541	177.709		0.541	178.531
176.336	77.314			0.591	175.004		0.591	177.664		0.591	178.617
165.277	69.067			0.641	175.243		0.641	177.694		0.641	178.51
				0.691	175.483		0.691	177.816		0.691	178.424
				0.741	175.393		0.741	178.121		0.741	178.455
				0.791	175.393		0.791	178.182		0.791	178.571
				0.841	175.573		0.841	178.335		0.841	178.755
				0.891	175.783		0.891	178.35		0.891	178.838
				0.941	175.934		0.941	178.381		0.941	178.939
				0.991	176.19		0.991	178.365		0.991	179.001
				1.041	176.492		1.041	178.518		1.041	178.893
				1.091	176.401		1.091	178.457		1.091	178.939
				1.141	176.84		1.141	178.319		1.141	179.124
				1.191	177.036		1.191	178.319		1.191	179.308
				1.241	176.93		1.241	178.304		1.241	179.477
				1.291	177.249		1.291	178.304		1.291	179.524
				1.341	177.537		1.341	178.197		1.341	179.452
				1.391	177.888		1.391	178.258		1.391	179.493
				1.441	178.208		1.441	178.365		1.441	179.431
				1.491	178.56		1.491	178.534		1.491	179.477
				1.541	178.667		1.541	178.396		1.541	179.755
				1.591	178.897		1.591	178.381		1.591	179.817
				1.641	178.851		1.641	178.442		1.641	179.909
				1.691	179.081		1.691	178.549		1.691	179.894
				1.741	179.543		1.741	178.549		1.741	179.894
				1.791	179.774		1.791	178.472		1.791	180.017
				1.841	179.929		1.841	178.625		1.841	180.157
				1.891	180.192		1.891	178.702		1.891	180.296
				1.941	180.455		1.941	178.748		1.941	180.358
				1.991	180.424		1.991	178.733		1.991	180.404
				2.041	180.719		2.041	178.794		2.041	180.606
				2.091	180.967		2.091	178.779		2.091	180.715
				2.141	181.279		2.141	178.687		2.141	180.674
				2.191	181.357		2.191	178.702		2.191	180.823
				2.241	181.403		2.241	178.717		2.241	180.963
				2.291	181.606		2.291	178.656		2.291	180.886
				2.341	181.388		2.341	178.763		2.341	180.746
				2.391	181.559		2.391	178.947		2.391	180.994
				2.441	181.888		2.441	178.947		2.441	181.103
				2.491	181.637		2.491	179.086		2.491	181.134
				2.541	181.809		2.541	179.039		2.541	180.917
				2.591	182.107		2.591	178.917		2.591	180.808
				2.641	182.216		2.641	178.871		2.641	180.948
				2.691	182.091		2.691	178.809		2.691	181.088
				2.741	182.264		2.741	178.779		2.741	181.259
				2.791	182.075		2.791	178.809		2.791	181.555
				2.841	182.216		2.841	178.656		2.841	181.696
				2.891	182.169		2.891	178.641		2.891	181.852
				2.941	182.295		2.941	178.748		2.941	181.993
				2.991	182.672		2.991	178.779		2.991	182.071
				3.041	182.578		3.041	178.855		3.041	182.134
				3.091	182.593		3.091	178.763		3.091	182.181
				3.141	182.578		3.141	178.641		3.141	182.197
				3.191	182.185		3.191	178.625		3.191	182.134
				3.241	182.185		3.241	178.641		3.241	182.165
				3.291	182.311		3.291	178.549		3.291	182.103
				3.341	181.872		3.341	178.733		3.341	182.087
				3.391	181.966		3.391	178.748		3.391	181.884
				3.441	182.044		3.441	178.687		3.441	182.134
				3.491	182.248		3.491	178.595		3.491	182.134
				3.541	182.091		3.541	178.457		3.541	182.103
				3.591	182.044		3.591	178.641		3.591	182.15
				3.641	182.279		3.641	178.595		3.641	182.275
				3.691	182.373		3.691	178.579		3.691	182.307
				3.741	182.546		3.741	178.564		3.741	182.26
				3.791	182.264		3.791	178.671		3.791	182.25
				3.841	181.279		3.841	178.534		3.841	182.416
				3.891	180.641		3.891	178.641		3.891	182.636
				3.941	180.3		3.941	178.656		3.941	182.464
				3.991	180.315		3.991	178.625		3.991	182.526
				4.041	180.408		4.041	178.518		4.041	182.181
				4.091	180.594		4.091	178.625		4.091	181.259
				4.141	180.424		4.141	178.579		4.141	180.575
				4.191	180.796		4.191	178.534		4.191	179.971
				4.241	180.812		4.241	178.396		4.241	179.74
				4.291	180.734		4.291	178.365		4.291	179.878
				4.341	180.858		4.341	178.534		4.341	179.925
				4.391	181.061		4.391	178.534		4.391	180.203
				4.441	181.263		4.441	178.687		4.441	180.327
				4.491	181.388		4.491	178.549		4.491	180.637
				4.541	181.294		4.541	178.61		4.541	181.181
				4.591	181.247		4.591	178.671		4.591	181.54
				4.641	181.606		4.641	178.794		4.641	181.821
				4.691	181.778		4.691	178.717		4.691	182.071
				4.741	181.919		4.741	178.886		4.741	182.181
				4.791	182.107		4.791	178.763		4.791	182.511
				4.841	182.248		4.841	178.901		4.841	182.794
				4.891	182.436		4.891	178.825		4.891	183.203
				4.941	182.515		4.941	178.84		4.941	183.614
				4.991	182.499		4.991	178.779		4.991	183.725
				5.041	182.389		5.041	178.825		5.041	183.947
				5.091	182.719		5.091	178.763		5.091	184.28
				5.141	182.924		5.141	178.763		5.141	184.614
				5.191	183.255		5.191	178.656		5.191	184.678
				5.241	183.144		5.241	178.518		5.241	184.885
				5.291	183.081		5.291	178.442		5.291	185.268
				5.341	182.845		5.341	178.579		5.341	185.572
				5.391	183.113		5.391	178.671		5.391	185.733
				5.441	183.144		5.441	178.763		5.441	185.909
				5.491	183.476		5.491	178.625		5.491	186.07
				5.541	183.587		5.541	178.625		5.541	186.102
				5.591	183.777		5.591	178.518		5.591	186.311
				5.641	183.65		5.641	178.625		5.641	186.456
				5.691	183.761		5.691	178.457		5.691	186.762
				5.741	183.919		5.741	178.365		5.741	186.972
				5.791	183.998		5.791	178.319		5.791	187.199
				5.841	184.014		5.841	170.806		5.841	186.972
				5.891	184.03		5.891	171.403		5.891	175.479
				5.941	184.046		5.941	167.343		5.941	177.93
				5.991	183.967		5.991	166.677		5.991	177.169
				6.041	183.983		6.041	165.424		6.041	172.597
				6.091	184.078		6.091	162.675		6.091	167.292
				6.141	184.348		6.141	158.609		6.141	162.42
				6.191	184.348		6.191	154.074		6.191	157.576
				6.241	184.157		6.241	149.084		6.241	151.593
				6.291	184.252		6.291	144.032		6.291	145.121
				6.341	184.411		6.341	139.363		6.341	138.685
				6.391	184.443		6.391	134.858		6.391	132.02
				6.441	184.411		6.441	130.313		6.441	125.455
				6.491	184.284		6.491	126.097		6.491	119.17
				6.541	184.109		6.541	122.112		6.541	113.214
				6.591	184.268		6.591	118.345		6.591	107.501
				6.641	184.459		6.641	114.809		6.641	102.119
				6.691	184.316		6.691	111.691		6.691	97.05
				6.741	184.395		6.741	108.64		6.741	92.338
				6.791	184.427		6.791	106.071		6.791	88.099
				6.841	184.586		6.841	103.69		6.841	82.766
				6.891	184.777		6.891	101.545		6.891	80.563
				6.941	184.809		6.941	99.573		6.941	80.182
				6.991	184.937		6.991	97.621		6.991	80.625
				7.041	184.348		7.041	95.935		7.041	81.552
				7.091	184.459		7.091	94.324		7.091	82.585
				7.141	184.523		7.141	92.922		7.141	83.707
				7.191	184.777		7.191	91.723		7.191	79.903
				7.241	184.921		7.241	90.62		7.241	80.946
				7.291	184.873		7.291	89.635		7.291	81.407
				7.341	184.809		7.341	88.703		7.341	80.529
				7.391	184.841		7.391	88.03		7.391	77.824
				7.441	184.714		7.441	87.303		7.441	75.039
				7.491	184.793		7.491	86.778		7.491	73.228
				7.541	184.825		7.541	86.14		7.541	71.687
				7.591	184.985		7.591	85.779		7.591	70.282
				7.641	185.033		7.641	85.355		7.641	69.048
				7.691	184.905		7.691	85.154		7.691	67.862
				7.741	184.746		7.741	84.904		7.741	66.72
				7.791	184.873		7.791	84.711		7.791	65.645
				7.841	184.777		7.841	84.704		7.841	64.611
				7.891	184.809		7.891	84.811		7.891	63.538
				7.941	184.889		7.941	84.975		7.941	62.552
				7.991	184.985		7.991	84.989		7.991	61.654
				8.041	184.889		8.041	85.326		8.041	60.952
				8.091	185.017		8.091	87.084		8.091	60.277
				8.141	185.24		8.141	90.303		8.141	59.657
				8.191	185.336		8.191	94.128		8.191	59.213
				8.241	185.4		8.241	95		8.241	57.32
				8.291	185.48		8.291	97.492		8.291	57.025
				8.341	185.624		8.341	100.359		8.341	56.914
				8.391	185.865		8.391	103.05		8.391	57.346
				8.441	185.817		8.441	105.321		8.441	57.42
				8.491	185.801		8.491	107.694		8.491	57.584
				8.541	185.881		8.541	110.119		8.541	57.976
				8.591	185.641		8.591	112.467		8.591	65.343
				8.641	185.753		8.641	114.904		8.641	74.353
				8.691	185.689		8.691	117.151		8.691	82.836
				8.741	185.753		8.741	119.581		8.741	91.108
				8.791	185.817		8.791	121.77		8.791	98.787
				8.841	185.705		8.841	120.422		8.841	105.288
				8.891	185.624		8.891	120.81		8.891	112.063
				8.941	185.576		8.941	120.641		8.941	118.435
				8.991	185.673		8.991	119.492		8.991	123.871
				9.041	185.833		9.041	117.674		9.041	129.596
				9.091	185.769		9.091	115.445		9.091	134.593
				9.141	185.673		9.141	113.128		9.141	139.274
				9.191	173.842		9.191	110.665		9.191	143.175
				9.241	176.341		9.241	108.175		9.241	146.642
				9.291	175.844		9.291	105.791		9.291	150.467
				9.341	173.353		9.341	103.527		9.341	148.219
				9.391	168.521		9.391	101.268		9.391	158.975
				9.441	162.643		9.441	99.17		9.441	187.766
				9.491	156.588		9.491	97.153		9.491	223.623
				9.541	150.118		9.541	95.166		9.541	260.634
				9.591	144.544		9.591	93.286		9.591	296.124
				9.641	139.543		9.641	91.494		9.641	328.634
				9.691	134.975		9.691	89.792		9.691	356.045
				9.741	130.459		9.741	88.141		9.741	382.37
				9.791	125.779		9.791	86.531		9.791	406.276
				9.841	121.034		9.841	85.032		9.841	428.057
				9.891	117.388		9.891	83.634		9.891	448.156
				9.941	110.232		9.941	82.297		9.941	467.87
				9.991	106.277		9.991	80.978		9.991	483.081
				10.041	103.199		10.041	79.779		10.041	496.8
				10.091	100.288		10.091	78.574		10.091	513.322
				10.141	97.488		10.141	77.43		10.141	522.264
				10.191	94.91		10.191	76.333		10.191	533.494
				10.241	92.787		10.241	75.281		10.241	543.829
				10.291	90.905		10.291	74.273		10.291	555.042
				10.341	88.819		10.341	73.307		10.341	563.918
				10.391	87.066		10.391	72.401		10.391	572.923
				10.442	85.395		10.442	71.516		10.442	581.987
				10.491	83.913		10.491	70.664		10.491	589.368
				10.541	84.395		10.541	69.833		10.541	597.249
				10.591	78.462		10.591	69.045		10.591	604.003
				10.641	68.818		10.641	68.312		10.641	610.258
				10.691	70.054		10.691	67.591		10.691	617.143
				10.741	74.883		10.741	66.869		10.741	621.871
				10.791	76.087		10.791	66.177		10.791	627.676
				10.841	77.287		10.841	65.531		10.841	632.758
				10.891	78.462		10.891	64.929		10.891	637.413
				10.941	79.665		10.941	64.349		10.941	641.384
				10.991	80.829		10.991	63.801		10.991	646.047
				11.041	81.966		11.041	63.234		11.041	650.01
				11.091	83.123		11.091	62.699		11.091	653.758
				11.141	84.272		11.141	62.134		11.141	656.862
				11.191	85.421		11.191	61.638		11.191	659.648
				11.241	86.576		11.241	61.135		11.241	663.303
				11.291	87.686		11.291	60.645		11.291	665.27
				11.341	88.952		11.341	60.191		11.341	668.797
				11.391	88.005		11.391	59.734		11.391	670.873
				11.441	87.256		11.441	59.279		11.441	673.22
				11.491	86.673		11.491	58.827		11.491	676.017
				11.541	86.209		11.541	58.42		11.541	678.919
				11.591	85.445		11.591	58.02		11.591	680.952
				11.641	84.858		11.641	57.638		11.641	683.438
				11.691	84.609		11.691	57.262		11.691	685.58
				11.741	84.395		11.741	56.884		11.741	687.461
				11.791	84.246		11.791	56.517		11.791	689.981
				11.841	84.119		11.841	56.194		11.841	691.608
				11.891	84.097		11.891	55.809		11.891	693.241
				11.941	84.097		11.941	55.514		11.941	695.791
				11.991	84.147		11.991	55.2		11.991	697.529
				12.041	84.19		12.041	54.923		12.041	699.549
				12.091	84.31		12.091	54.615		12.091	701.024
				12.141	84.395		12.141	54.315		12.141	701.855
				12.191	84.537		12.191	54.035		12.191	703.708
				12.241	84.658		12.241	53.746		12.241	704.451
				12.291	84.837		12.291	53.479		12.291	705.754
				12.341	85.058		12.341	53.197		12.341	706.5
				12.391	85.251		12.391	52.951		12.391	708.37
				12.441	85.094		12.441	52.681		12.441	708.276
				12.491	85.33		12.491	52.427		12.491	709.026
				12.541	85.495		12.541	52.184		12.541	711.094
				12.591	85.718		12.591	51.936		12.591	711.471
				12.641	85.985		12.641	51.704		12.641	712.698
				12.691	86.05		12.691	51.482		12.691	712.792
				12.741	86.079		12.741	51.242		12.741	714.117
				12.791	86.441		12.791	51.021		12.791	713.928
				12.841	86.137		12.841	50.801		12.841	714.591
				12.891	85.79		12.891	50.597		12.891	716.492
				12.941	85.459		12.941	50.368		12.941	717.349
				12.991	85.194		12.991	50.165		12.991	716.682
				13.041	84.915		13.041	49.952		13.041	717.349
				13.091	84.587		13.091	49.754		13.091	717.731
				13.141	84.26		13.141	49.581		13.141	718.113
				13.191	84.958		13.191	49.394		13.191	718.399
				13.241	85.56		13.241	49.179		13.241	719.739
				13.291	86.057		13.291	49.011		13.291	720.41
				13.341	86.484		13.341	48.811		13.341	721.083
				13.391	86.95		13.391	48.635		13.391	721.563
				13.441	87.388		13.441	48.469		13.441	720.698
				13.491	87.784		13.491	48.294		13.491	721.756
				13.541	88.234		13.541	48.124		13.541	723.78
				13.591	88.574		13.591	47.968		13.591	725.909
				13.641	88.96		13.641	47.794		13.641	725.715
				13.691	89.347		13.691	47.635		13.691	727.269
				13.741	89.699		13.741	47.499		13.741	728.34
				13.791	90.036		13.791	47.335		13.791	727.756
				13.841	90.368		13.841	47.176		13.841	727.172
				13.891	90.753		13.891	47.032		13.891	728.633
				13.941	91.11		13.941	46.906		13.941	730.489
				13.991	91.406		13.991	46.748		13.991	731.175
				14.041	91.528		14.041	46.618		14.041	732.942
				14.091	90.64		14.091	46.466		14.091	732.745
				14.141	90.112		14.141	46.332		14.141	732.352
				14.191	89.804		14.191	46.189		14.191	733.138
				14.241	89.624		14.241	46.065		14.241	734.025
				14.291	89.497		14.291	45.941		14.291	733.04
				14.341	89.452		14.341	45.807		14.341	732.942
				14.391	89.437		14.391	45.684		14.391	732.647
				14.441	89.414		14.441	45.556		14.441	733.138
				14.491	89.429		14.491	45.437		14.491	734.222
				14.541	89.414		14.541	45.337		14.541	734.616
				14.591	89.422		14.591	45.182		14.591	733.237
				14.641	89.399		14.641	45.05		14.641	734.222
				14.691	89.385		14.691	44.927		14.691	733.828
				14.741	89.355		14.741	44.805		14.741	733.631
				14.791	89.392		14.791	44.692		14.791	734.222
				14.841	89.362		14.841	44.575		14.841	733.926
				14.891	89.422		14.891	44.453		14.891	733.138
				14.941	89.399		14.941	44.354		14.941	733.729
				14.991	89.429		14.991	44.237		14.991	735.802
				15.041	89.467		15.041	44.116		15.041	737.883
				15.091	89.452		15.091	43.999		15.091	738.677
				15.141	89.459		15.141	43.86		15.141	738.379
				15.191	89.392		15.191	43.775		15.191	738.081
				15.241	89.377		15.241	43.641		15.241	737.982
				15.291	89.362		15.291	43.525		15.291	738.976
				15.341	89.377		15.341	43.436		15.341	738.876
				15.391	89.332		15.391	43.307		15.391	739.773
				15.441	89.287		15.441	43.201		15.441	739.075
				15.491	89.25		15.491	43.095		15.491	738.976
				15.541	89.198		15.541	43.002		15.541	738.479
				15.591	89.161		15.591	42.922		15.591	740.371
				15.641	89.056		15.641	42.812		15.641	739.972
				15.691	89.004		15.691	42.737		15.691	738.28
				15.741	88.923		15.741	42.648		15.741	738.578
				15.791	88.885		15.791	42.552		15.791	738.081
				15.841	88.841		15.841	42.486		15.841	738.876
				15.891	88.767		15.891	42.407		15.891	738.081
				15.941	88.737		15.941	42.306		15.941	738.081
				15.991	88.7		15.991	42.222		15.991	738.18
				16.041	88.618		16.041	42.135		16.041	738.677
				16.091	88.581		16.091	42.056		16.091	738.777
				16.141	88.522		16.141	41.969		16.141	739.175
				16.191	88.507		16.191	41.886		16.191	739.175
				16.241	88.433		16.241	41.803		16.241	738.876
				16.291	88.418		16.291	41.72		16.291	738.777
				16.341	88.359		16.341	41.642		16.341	738.578
				16.391	88.359		16.391	41.559		16.391	738.976
				16.441	88.27		16.441	41.499		16.441	738.18
				16.491	88.211		16.491	41.429		16.491	738.479
				16.541	88.189		16.541	41.36		16.541	738.379
				16.591	88.115		16.591	41.291		16.591	738.578
				16.641	88.101		16.641	41.213		16.641	739.573
				16.691	88.093		16.691	41.165		16.691	739.972
				16.741	88.049		16.741	41.105		16.741	740.471
				16.791	88.027		16.791	41.049		16.791	739.972
				16.841	88.005		16.841	40.98		16.841	739.175
				16.891	88.064		16.891	40.915		16.891	739.573
				16.941	88.115		16.941	40.859		16.941	740.77
				16.991	90.104		16.991	40.794		16.991	740.271
				17.041	91.528		17.041	40.726		17.041	738.677
				17.091	92.733		17.091	40.67		17.091	739.175
				17.141	93.726		17.141	40.605		17.141	738.677
				17.191	94.618		17.191	40.554		17.191	738.976
				17.241	94.76		17.241	40.49		17.241	738.578
				17.291	94.359		17.291	40.434		17.291	738.479
				17.341	94.101		17.341	40.383		17.341	739.274
				17.391	94.069		17.391	40.319		17.391	739.075
				17.441	94.132		17.441	40.272		17.441	738.876
				17.491	94.195		17.491	40.212		17.491	739.673
				17.541	94.155		17.541	40.165		17.541	739.673
				17.591	94.046		17.591	40.105		17.591	739.374
				17.641	93.991		17.641	40.067		17.641	740.57
				17.691	93.983		17.691	40.003		17.691	739.474
				17.741	94.069		17.741	39.965		17.741	739.872
				17.791	94.242		17.791	39.914		17.791	739.573
				17.841	94.477		17.841	39.858		17.841	740.57
				17.891	94.713		17.891	39.824		17.891	740.97
				17.941	94.894		17.941	39.786		17.941	739.673
				17.991	95.059		17.991	39.739		17.991	739.075
				18.041	95.281		18.041	39.706		18.041	739.075
				18.091	95.392		18.091	39.684		18.091	738.976
				18.141	95.59		18.141	39.629		18.141	739.274
				18.191	95.749		18.191	39.595		18.191	739.075
				18.241	95.908		18.241	39.553		18.241	738.479
				18.291	96.083		18.291	39.511		18.291	738.479
				18.341	96.227		18.341	39.485		18.341	739.274
				18.391	96.378		18.391	39.452		18.391	738.677
				18.441	96.562		18.441	39.397		18.441	738.777
				18.491	96.707		18.491	39.397		18.491	737.883
				18.541	96.875		18.541	39.363		18.541	737.486
				18.591	97.028		18.591	39.325		18.591	737.883
				18.641	97.173		18.641	39.304		18.641	737.982
				18.691	97.31		18.691	39.283		18.691	738.081
				18.741	97.415		18.741	39.249		18.741	738.777
				18.791	97.577		18.791	39.236		18.791	737.585
				18.841	97.666		18.841	39.228		18.841	737.684
				18.891	97.795		18.891	39.19		18.891	736.791
				18.941	97.941		18.941	39.177		18.941	735.604
				18.991	97.998		18.991	39.148		18.991	735.209
				19.041	98.104		19.041	39.114		19.041	735.604
				19.091	98.226		19.091	39.102		19.091	734.814
				19.141	98.364		19.141	39.085		19.141	735.011
				19.191	98.446		19.191	39.059		19.191	735.209
				19.241	98.535		19.241	39.038		19.241	734.715
				19.291	98.642		19.291	39.03		19.291	734.912
				19.341	98.715		19.341	39.001		19.341	734.616
				19.391	98.78		19.391	38.984		19.391	734.814
				19.441	98.862		19.441	38.963		19.441	734.912
				19.491	98.944		19.491	38.929		19.491	734.123
				19.541	99.01		19.541	38.925		19.541	733.631
				19.591	99.1		19.591	38.908		19.591	732.745
				19.641	99.1		19.641	38.887		19.641	733.138
				19.691	99.207		19.691	38.866		19.691	733.138
				19.741	99.248		19.741	38.866		19.741	732.352
				19.791	99.322		19.791	38.85		19.791	732.352
				19.841	99.388		19.841	38.829		19.841	731.371
				19.891	99.503		19.891	38.837		19.891	730.195
				19.941	99.569		19.941	38.829		19.941	730.391
				19.991	99.643		19.991	38.833		19.991	730
				20.041	99.709		20.041	38.799		20.041	729.707
				20.091	99.8		20.091	38.795		20.091	728.828
				20.141	99.849		20.141	38.799		20.141	728.145
				20.191	99.907		20.191	38.803		20.191	727.756
				20.241	99.957		20.241	38.774		20.241	727.367
				20.291	100.015		20.291	38.762		20.291	726.492
				20.341	100.114		20.341	38.753		20.341	726.88
				20.391	100.106		20.391	38.749		20.391	726.103
				20.441	100.197		20.441	38.745		20.441	725.328
				20.491	100.205		20.491	38.766		20.491	725.909
				20.541	100.222		20.541	38.766		20.541	724.36
				20.591	100.305		20.591	38.762		20.591	724.457
				20.641	100.371		20.641	38.757		20.641	723.973
				20.691	100.429		20.691	38.728		20.691	723.297
				20.741	100.529		20.741	38.736		20.741	722.526
				20.791	100.654		20.791	38.72		20.791	722.719
				20.841	100.696		20.841	38.715		20.841	722.044
				20.891	100.812		20.891	38.707		20.891	720.602
				20.941	100.846		20.941	38.703		20.941	720.314
				20.991	100.912		20.991	38.695		20.991	720.314
				21.041	100.971		21.041	38.686		21.041	719.548
				21.091	101.046		21.091	38.695		21.091	719.548
				21.141	101.088		21.141	38.703		21.141	719.26
				21.191	101.188		21.191	38.682		21.191	718.782
				21.241	101.247		21.241	38.69		21.241	717.731
				21.291	101.314		21.291	38.686		21.291	717.445
				21.341	101.398		21.341	38.695		21.341	717.063
				21.391	101.431		21.391	38.695		21.391	716.968
				21.441	101.423		21.441	38.682		21.441	715.255
				21.491	101.507		21.491	38.674		21.491	714.971
				21.541	101.565		21.541	38.678		21.541	714.307
				21.591	101.565		21.591	38.661		21.591	714.496
				21.641	101.591		21.641	38.686		21.641	713.928
				21.691	101.717		21.691	38.69		21.691	713.454
				21.741	101.759		21.741	38.711		21.741	712.131
				21.791	101.801		21.791	38.707		21.791	710.905
				21.841	101.851		21.841	38.715		21.841	710.247
				21.891	101.944		21.891	38.715		21.891	709.214
				21.941	101.944		21.941	38.72		21.941	708.838
				21.991	101.995		21.991	38.72		21.991	708.463
				22.041	102.02		22.041	38.728		22.041	707.247
				22.091	102.054		22.091	38.732		22.091	707.06
				22.141	102.028		22.141	38.724		22.141	706.78
				22.191	102.079		22.191	38.736		22.191	706.406
				22.241	102.079		22.241	38.741		22.241	705.661
				22.291	102.172		22.291	38.766		22.291	704.172
				22.341	102.172		22.341	38.774		22.341	704.451
				22.391	102.265		22.391	38.762		22.391	702.873
				22.441	102.307		22.441	38.774		22.441	702.966
				22.491	102.349		22.491	38.791		22.491	701.671
				22.541	102.375		22.541	38.791		22.541	701.671
				22.591	102.442		22.591	38.77		22.591	701.301
				22.641	102.493		22.641	38.782		22.641	700.286
				22.691	102.519		22.691	38.799		22.691	700.102
				22.741	102.527		22.741	38.799		22.741	698.63
				22.791	102.519		22.791	38.799		22.791	697.621
				22.841	102.569		22.841	38.803		22.841	697.988
				22.891	102.586		22.891	38.824		22.891	696.614
				22.941	102.62		22.941	38.82		22.941	696.248
				22.991	102.62		22.991	38.841		22.991	695.061
				23.041	102.637		23.041	38.833		23.041	695.152
				23.091	102.68		23.091	38.841		23.091	693.786
				23.141	102.722		23.141	38.854		23.141	693.059
				23.191	102.731		23.191	38.858		23.191	693.15
				23.241	102.773		23.241	38.883		23.241	692.877
				23.291	102.722		23.291	38.883		23.291	692.242
				23.341	102.782		23.341	38.9		23.341	691.156
				23.391	102.765		23.391	38.908		23.391	691.065
				23.441	102.756		23.441	38.929		23.441	690.794
				23.491	102.816		23.491	38.925		23.491	689.891
				23.541	102.858		23.541	38.946		23.541	690.162
				23.591	102.909		23.591	38.963		23.591	689.08
				23.641	102.994		23.641	38.98		23.641	688.9
				23.691	102.96		23.691	38.98		23.691	688.27
				23.741	103.011		23.741	39.013		23.741	687.73
				23.791	104.244		23.791	39.009		23.791	687.551
				23.841	105.778		23.841	38.732		23.841	685.58
				23.891	106.699		23.891	38.452		23.891	686.116
				23.941	107.313		23.941	38.319		23.941	684.686
				23.991	107.849		23.991	38.211		23.991	684.24
				24.041	108.331		24.041	38.128		24.041	683.26
				24.091	108.823		24.091	38.069		24.091	683.527
				24.141	108.805		24.141	37.995		24.141	682.993
				24.191	107.796		24.191	37.937		24.191	681.395
				24.241	107.069		24.241	37.945		24.241	682.193
				24.291	106.312		24.291	37.912		24.291	680.509
				24.341	106.014		24.341	37.899		24.341	679.448
				24.391	106.093		24.391	37.887		24.391	679.272
				24.441	106.286		24.441	37.887		24.441	679.184
				24.491	106.576		24.491	37.879		24.491	677.598
				24.541	106.981		24.541	37.85		24.541	677.07
				24.591	107.388		24.591	37.759		24.591	676.719
				24.641	107.805		24.641	37.701		24.641	675.142
				24.691	108.206		24.691	37.689		24.691	674.879
				24.741	108.572		24.741	37.66		24.741	674.704
				24.791	108.913		24.791	37.656		24.791	674.355
				24.841	109.237		24.841	37.656		24.841	673.046
				24.891	109.543		24.891	37.689		24.891	672.959
				24.941	109.851		24.941	37.68		24.941	672.785
				24.991	110.083		24.991	37.664		24.991	671.654
				25.041	110.292		25.041	37.647		25.041	671.22
				25.091	110.505		25.091	37.631		25.091	670.7
				25.141	110.706		25.141	37.635		25.141	669.747
				25.191	110.821		25.191	37.656		25.191	669.228
				25.241	110.961		25.241	37.697		25.241	668.451
				25.291	111.04		25.291	37.408		25.291	668.365
				25.341	111.209		25.341	37.404		25.341	667.675
				25.391	111.291		25.391	37.503		25.391	667.331
				25.441	111.315		25.441	37.618		25.441	666.385
				25.491	111.346		25.491	37.746		25.491	666.471
				25.541	111.42		25.541	37.817		25.541	665.355
				25.591	111.42		25.591	37.68		25.591	664.072
				25.641	111.42		25.641	37.656		25.641	664.499
				25.691	111.42		25.691	37.689		25.691	663.303
				25.741	111.457		25.741	37.717		25.741	663.815
				25.791	111.493		25.791	37.763		25.791	663.388
				25.841	111.539		25.841	37.792		25.841	662.365
				25.891	111.576		25.891	37.842		25.891	661.259
				25.941	111.609		25.941	37.866		25.941	661.769
				25.991	111.613		25.991	37.92		25.991	660.41
				26.041	111.594		26.041	37.978		26.041	660.241
				26.091	111.677		26.091	38.04		26.091	659.732
				26.141	111.677		26.141	38.103		26.141	658.971
				26.191	111.714		26.191	38.161		26.191	658.126
				26.241	111.705		26.241	38.236		26.241	658.379
				26.291	111.751		26.291	38.311		26.291	657.367
				26.341	111.742		26.341	38.398		26.341	656.105
				26.391	111.686		26.391	38.527		26.391	656.273
				26.441	111.677		26.441	38.586		26.441	654.762
				26.491	111.6		26.491	38.344		26.491	653.925
				26.541	111.539		26.541	38.24		26.541	653.006
				26.591	111.517		26.591	38.107		26.591	652.089
				26.641	111.471		26.641	38.057		26.641	651.423
				26.691	111.407		26.691	38.074		26.691	650.176
				26.741	111.429		26.741	38.082		26.741	649.182
				26.791	111.407		26.791	38.094		26.791	649.265
				26.841	111.401		26.841	38.148		26.841	648.851
				26.891	111.374		26.891	38.186		26.891	648.272
				26.941	111.379		26.941	38.236		26.941	648.189
				26.991	111.343		26.991	38.311		26.991	647.942
				27.041	111.288		27.041	38.381		27.041	647.117
				27.091	111.255		27.091	38.436		27.091	647.364
				27.141	111.288		27.141	38.502		27.141	646.293
				27.191	111.374		27.191	38.573		27.191	644.733
				27.241	111.775		27.241	38.661		27.241	644.323
				27.291	112.098		27.291	38.745		27.291	643.832
				27.341	112.274		27.341	38.833		27.341	643.505
				27.391	112.394		27.391	38.896		27.391	643.26
				27.441	112.561		27.441	38.98		27.441	643.26
				27.491	112.663		27.491	39.139		27.491	641.547
				27.541	112.834		27.541	39.245		27.541	640.956
				27.591	113.721		27.591	39.409		27.591	640.489
				27.641	115.16		27.641	39.574		27.641	639.354
				27.691	116.075		27.691	39.735		27.691	639.435
				27.741	116.757		27.741	39.897		27.741	638.443
				27.791	117.281		27.791	40.058		27.791	637.817
				27.841	117.626		27.841	40.212		27.841	637.07
				27.891	117.931		27.891	40.344		27.891	635.401
				27.941	118.092		27.941	40.503		27.941	634.919
				27.991	118.34		27.991	40.683		27.991	634.438
				28.041	118.561		28.041	40.85		28.041	634.037
				28.091	118.662		28.091	41.036		28.091	633.317
				28.141	118.786		28.141	41.213		28.141	632.758
				28.191	118.913		28.191	41.377		28.191	631.96
				28.241	119.005		28.241	41.516		28.241	631.402
				28.291	119.202		28.291	41.69		28.291	631.243
				28.341	119.296		28.341	41.847		28.341	631.064
				28.391	119.438		28.391	42.008		28.391	629.555
				28.441	119.562		28.441	42.13		28.441	629.813
				28.491	119.611		28.491	42.284		28.491	628.604
				28.541	119.753		28.541	42.433		28.541	628.229
				28.591	119.852		28.591	42.569		28.591	626.887
				28.641	119.951		28.641	42.728		28.641	626.808
				28.691	120.04		28.691	42.873		28.691	625.864
				28.741	120.119		28.741	43.028		28.741	625.078
				28.791	120.159		28.791	43.196		28.791	623.667
				28.841	120.248		28.841	43.37		28.841	623.511
				28.891	120.377		28.891	43.548		28.891	622.651
				28.941	120.472		28.941	43.722		28.941	621.637
				28.991	120.516		28.991	43.856		28.991	620.704
				29.041	120.576		29.041	44.03		29.041	621.248
				29.091	120.641		29.091	44.25		29.091	620.218
				29.141	120.711		29.141	44.462		29.141	619.519
				29.191	120.801		29.191	44.624		29.191	618.745
				29.241	120.93		29.241	44.81		29.241	618.358
				29.291	120.96		29.291	45.009		29.291	617.277
				29.341	120.99		29.341	45.2		29.341	616.911
				29.391	121.09		29.391	45.4		29.391	616.372
				29.441	121.194		29.441	45.579		29.441	615.43
				29.491	121.204		29.491	45.775		29.491	614.663
				29.541	121.26		29.541	45.986		29.541	614.05
				29.591	121.29		29.591	46.198		29.591	613.132
				29.641	121.27		29.641	46.401		29.641	611.398
				29.691	121.35		29.691	46.605		29.691	611.855
				29.741	121.38		29.741	46.799		29.741	611.017
				29.791	121.44		29.791	47.041		29.791	610.03
				29.841	121.404		29.841	47.288		29.841	609.879
				29.891	121.45		29.891	47.499		29.891	608.516
				29.941	121.524		29.941	47.733		29.941	608.213
				29.991	121.57		29.991	47.926		29.991	607.383
				30.041	121.655		30.041	48.157		30.041	607.308
				30.091	121.691		30.091	48.412		30.091	606.159
				30.141	121.701		30.141	48.616		30.141	605.728
				30.191	121.811		30.191	48.84		30.191	604.527
				30.241	121.902		30.241	49.04		30.241	603.48
				30.291	121.902		30.291	49.222		30.291	603.461
				30.341	122.023		30.341	49.461		30.341	602.341
				30.391	122.083		30.391	49.634		30.391	601.374
				30.441	122.123		30.441	49.827		30.441	601.225
				30.491	122.123		30.491	50.044		30.491	600.873
				30.541	122.174		30.541	50.257		30.541	599.445
				30.591	122.274		30.591	50.451		30.591	599.223
				30.641	122.325		30.641	50.675		30.641	598.705
				30.691	122.365		30.691	50.894		30.691	598.503
				30.741	122.396		30.741	51.104		30.741	597.893
				30.791	122.49		30.791	51.296		30.791	597.101
				30.841	122.537		30.841	51.477		30.841	595.925
				30.891	122.608		30.891	51.679		30.891	596.586
				30.941	122.648		30.941	51.892		30.941	595.246
				30.991	122.729		30.991	52.085		30.991	594.367
				31.041	122.82		31.041	52.248		31.041	593.709
				31.091	122.881		31.091	52.447		31.091	593.49
				31.141	122.902		31.141	52.651		31.141	592.469
				31.191	122.962		31.191	52.866		31.191	591.378
				31.241	123.013		31.241	53.092		31.241	591.325
				31.291	123.135		31.291	53.293		31.291	590.599
				31.341	123.216		31.341	53.519		31.341	590.725
				31.391	123.267		31.391	53.746		31.391	589.422
				31.441	123.308		31.441	53.989		31.441	589.205
				31.491	123.379		31.491	54.223		31.491	588.122
				31.541	123.42		31.541	54.421		31.541	588.122
				31.591	123.512		31.591	54.646		31.591	587.042
				31.641	123.542		31.641	54.897		31.641	586.396
				31.691	123.665		31.691	55.112		31.691	585.106
				31.741	123.675		31.741	55.354		31.741	585.249
				31.791	123.736		31.791	55.633		31.791	584.105
				31.841	123.828		31.841	55.835		31.841	583.677
				31.891	123.94		31.891	56.064		31.891	582.751
				31.941	124.012		31.941	56.261		31.941	582.324
				31.991	124.032		31.991	56.465		31.991	581.471
				32.041	124.084		32.041	56.653		32.041	580.763
				32.091	124.166		32.091	56.815		32.091	580.196
				32.141	124.166		32.141	57.052		32.141	579.984
				32.191	124.186		32.191	57.183		32.191	579.137
				32.241	124.237		32.241	57.415		32.241	579.066
				32.291	124.268		32.291	57.653		32.291	578.714
				32.341	124.34		32.341	57.86		32.341	577.728
				32.391	124.361		32.391	58.03		32.391	576.815
				32.441	124.412		32.441	58.254		32.441	576.184
				32.491	124.453		32.491	58.457		32.491	575.974
				32.541	124.494		32.541	58.655		32.541	574.925
				32.591	124.463		32.591	58.864		32.591	574.437
				32.641	124.535		32.641	59.096		32.641	573.6
				32.691	124.607		32.691	59.29		32.691	572.488
				32.741	124.628		32.741	59.512		32.741	571.725
				32.791	124.679		32.791	59.68		32.791	572.072
				32.841	124.71		32.841	59.902		32.841	570.825
				32.891	124.782		32.891	60.044		32.891	570.48
				32.941	124.885		32.941	60.262		32.941	569.376
				32.991	124.999		32.991	60.47		32.991	568.687
				33.041	125.009		33.041	60.695		33.041	568
				33.091	125.009		33.091	60.92		33.091	567.245
				33.141	125.009		33.141	61.107		33.141	566.287
				33.191	125.092		33.191	61.35		33.191	566.082
				33.241	125.03		33.241	61.516		33.241	565.603
				33.291	125.154		33.291	61.727		33.291	564.649
				33.341	125.205		33.341	61.922		33.341	564.036
				33.391	125.236		33.391	62.145		33.391	563.357
				33.441	125.257		33.441	62.335		33.441	563.153
				33.491	125.34		33.491	62.536		33.491	562.611
				33.541	125.454		33.541	62.722		33.541	562.611
				33.591	125.713		33.591	62.919		33.591	561.055
				33.641	125.754		33.641	63.071		33.641	561.258
				33.691	125.869		33.691	63.24		33.691	560.111
				33.741	125.983		33.741	63.438		33.741	559.169
				33.791	126.233		33.791	63.614		33.791	558.699
				33.841	126.473		33.841	63.801		33.841	557.828
				33.891	126.735		33.891	63.972		33.891	557.292
				33.941	127.007		33.941	64.166		33.941	557.092
				33.991	127.312		33.991	64.303		33.991	556.157
				34.041	127.628		34.041	64.475		34.041	555.757
				34.091	127.839		34.091	64.653		34.091	554.36
				34.141	128.135		34.141	64.854		34.141	553.564
				34.191	128.442		34.191	64.975		34.191	553.299
				34.241	128.612		34.241	65.149		34.241	552.704
				34.291	128.857		34.291	65.351		34.291	552.175
				34.341	129.113		34.341	65.531		34.341	551.318
				34.391	129.37		34.391	65.687		34.391	550.988
				34.441	129.552		34.441	65.874		34.441	550.002
				34.491	129.745		34.491	66.013		34.491	549.28
				34.541	129.959		34.541	66.171		34.541	548.625
				34.591	130.185		34.591	66.323		34.591	548.037
				34.641	130.401		34.641	66.47		34.641	547.123
				34.691	130.638		34.691	66.587		34.691	546.146
				34.741	130.855		34.741	66.74		34.741	546.211
				34.791	130.985		34.791	66.875		34.791	545.756
				34.841	131.18		34.841	67.017		34.841	545.496
				34.891	131.397		34.891	67.188		34.891	544.653
				34.941	131.582		34.941	67.312		34.941	544.265
				34.991	131.778		34.991	67.496		34.991	543.812
				35.041	131.92		35.041	67.626		35.041	542.908
				35.091	132.106		35.091	67.769		35.091	542.972
				35.141	132.237		35.141	67.93		35.141	542.199
				35.191	132.391		35.191	68.115		35.191	541.427
				35.241	132.599		35.241	68.306		35.241	540.785
				35.291	132.731		35.291	68.486		35.291	540.272
				35.341	132.819		35.341	68.594		35.341	539.76
				35.391	132.973		35.391	68.774		35.391	538.61
				35.441	133.094		35.441	68.979		35.441	538.355
				35.491	133.204		35.491	69.16		35.491	537.591
				35.541	133.271		35.541	69.353		35.541	536.764
				35.591	133.414		35.591	69.456		35.591	536.51
				35.641	133.481		35.641	69.596		35.641	535.623
				35.691	133.558		35.691	69.687		35.691	535.37
				35.741	133.602		35.741	69.821		35.741	533.98
				35.791	133.591		35.791	69.942		35.791	533.602
				35.841	133.702		35.841	70.052		35.841	533.413
				35.891	133.791		35.891	70.187		35.891	533.099
				35.941	133.824		35.941	70.315		35.941	532.157
				35.991	133.846		35.991	70.45		35.991	531.342
				36.041	133.879		36.041	70.572		36.041	530.779
				36.091	133.935		36.091	70.658		36.091	529.904
				36.141	133.957		36.141	70.787		36.141	530.092
				36.191	134.012		36.191	70.923		36.191	528.908
				36.241	133.957		36.241	71.046		36.241	528.224
				36.291	133.913		36.291	71.188		36.291	528.286
				36.341	133.924		36.341	71.293		36.341	526.798
				36.391	133.935		36.391	71.417		36.391	526.304
				36.441	133.924		36.441	71.516		36.441	525.748
				36.491	133.901		36.491	71.653		36.491	525.563
				36.541	133.979		36.541	71.789		36.541	524.946
				36.591	133.946		36.591	71.901		36.591	524.7
				36.641	134.046		36.641	72.02		36.641	524.085
				36.691	134.068		36.691	72.132		36.691	523.288
				36.741	134.157		36.741	72.288		36.741	522.92
				36.791	134.135		36.791	72.451		36.791	522.063
				36.841	134.057		36.841	72.595		36.841	521.758
				36.891	134.09		36.891	72.733		36.891	520.904
				36.941	134.112		36.941	72.897		36.941	520.6
				36.991	134.068		36.991	72.991		36.991	520.052
				37.041	134.09		37.041	73.13		37.041	518.899
				37.091	134.112		37.091	73.237		37.091	518.899
				37.141	134.146		37.141	73.357		37.141	518.112
				37.191	134.168		37.191	73.465		37.191	517.327
				37.241	134.19		37.241	73.617		37.241	517.086
				37.291	134.146		37.291	73.744		37.291	516.664
				37.341	134.112		37.341	73.827		37.341	516.242
				37.391	134.09		37.391	73.967		37.391	514.501
				37.441	134.19		37.441	74.062		37.441	514.202
				37.491	134.201		37.491	74.203		37.491	514.082
				37.541	134.124		37.541	74.292		37.541	513.425
				37.591	134.112		37.591	74.433		37.591	512.709
				37.641	134.057		37.641	74.535		37.641	512.411
				37.691	134.024		37.691	74.657		37.691	509.149
				37.741	133.99		37.741	74.817		37.741	506.854
				37.791	133.968		37.791	74.952		37.791	505.624
				37.841	133.935		37.841	75.062		37.841	504.573
				37.891	133.946		37.891	75.152		37.891	502.77
				37.941	133.89		37.941	75.223		37.941	500.398
				37.991	133.857		37.991	75.314		37.991	499.247
				38.041	133.846		38.041	75.378		38.041	498.444
				38.091	133.802		38.091	75.475		38.091	498.444
				38.141	133.735		38.141	75.624		38.141	497.699
				38.191	133.746		38.191	75.747		38.191	497.585
				38.241	133.702		38.241	75.851		38.241	497.413
				38.291	133.735		38.291	75.936		38.291	497.013
				38.341	133.691		38.341	76.046		38.341	496.043
				38.391	133.702		38.391	76.151		38.391	495.702
				38.441	133.636		38.441	76.242		38.441	495.417
				38.491	133.669		38.491	75.89		38.491	494.282
				38.541	133.636		38.541	75.65		38.541	493.885
				38.591	134.046		38.591	75.76		38.591	493.263
				38.641	134.457		38.641	75.923		38.641	493.093
				38.691	134.614		38.691	76.085		38.691	492.924
				38.741	134.837		38.741	76.242		38.741	492.867
				38.791	135.027		38.791	76.405		38.791	492.98
				38.841	135.274		38.841	76.569		38.841	492.472
				38.891	135.599		38.891	76.746		38.891	491.74
				38.941	135.926		38.941	76.916		38.941	491.459
				38.991	136.332		38.991	77.028		38.991	491.515
				39.041	136.751		39.041	77.173		39.041	491.459
				39.091	137.081		39.091	77.285		39.091	490.784
				39.141	137.502		39.141	77.411		39.141	490.335
				39.191	137.891		39.191	77.583		39.191	489.775
				39.241	138.292		39.241	77.708		39.241	489.607
				39.291	138.707		39.291	77.828		39.291	489.663
				39.341	138.995		39.341	77.914		39.341	488.546
				39.391	139.388		39.391	78.04		39.391	488.211
				39.441	139.62		39.441	78.153		39.441	488.044
				39.491	139.91		39.491	78.247		39.491	487.71
				39.541	140.178		39.541	78.353		39.541	487.766
				39.591	140.447		39.591	78.487		39.591	487.654
				39.641	140.727		39.641	78.614		39.641	486.932
				39.691	140.926		39.691	78.708		39.691	486.543
				39.741	141.114		39.741	78.828		39.741	485.767
				39.791	141.349		39.791	78.969		39.791	485.38
				39.841	141.549		39.841	79.131		39.841	485.27
				39.891	141.761		39.891	79.238		39.891	484.938
				39.941	141.974		39.941	79.366		39.941	484.938
				39.991	142.116		39.991	79.508		39.991	484.221
				40.041	142.234		40.041	79.636		40.041	483.12
				40.091	142.388		40.091	79.738		40.091	482.956
				40.141	142.459		40.141	79.785		40.141	482.352
				40.191	142.566		40.191	79.86		40.191	481.968
				40.241	142.673		40.241	79.934		40.241	480.929
				40.291	142.768		40.291	79.995		40.291	479.513
				40.341	142.827		40.341	80.063		40.341	478.698
				40.391	142.815		40.391	80.145		40.391	478.644
				40.441	142.839		40.441	80.247		40.441	478.264
				40.491	142.899		40.491	80.281		40.491	477.398
				40.541	142.994		40.541	80.37		40.541	477.885
				40.591	143.042		40.591	80.458		40.591	476.427
				40.641	143.149		40.641	80.588		40.641	476.265
				40.691	143.232		40.691	80.656		40.691	475.834
				40.741	143.352		40.741	80.731		40.741	475.673
				40.791	143.411		40.791	80.82		40.791	475.028
				40.841	143.543		40.841	80.903		40.841	474.331
				40.891	143.639		40.891	80.937		40.891	473.635
				40.941	143.734		40.941	81.026		40.941	472.727
				40.991	143.914		40.991	81.143		40.991	472.62
				41.041	144.058		41.041	81.239		41.041	471.449
				41.091	144.202		41.091	81.28		41.091	470.706
				41.141	144.371		41.141	81.39		41.141	470.494
				41.191	144.419		41.191	81.473		41.191	470.229
				41.241	144.563		41.241	81.535		41.241	469.542
				41.291	145.385		41.291	81.639		41.291	469.066
				41.341	145.689		41.341	81.742		41.341	468.223
				41.391	146.017		41.391	81.839		41.391	468.645
				41.441	146.2		41.441	81.936		41.441	467.855
				41.491	146.53		41.491	82.04		41.491	466.7
				41.541	146.689		41.541	82.102		41.541	466.438
				41.591	146.898		41.591	82.213		41.591	465.653
				41.641	147.168		41.641	82.29		41.641	464.766
				41.691	147.426		41.691	82.387		41.691	464.506
				41.741	147.648		41.741	82.471		41.741	463.622
				41.791	147.907		41.791	82.561		41.791	463.155
				41.841	148.093		41.841	82.631		41.841	462.326
				41.891	148.303		41.891	82.729		41.891	461.602
				41.941	148.489		41.941	82.82		41.941	460.983
				41.991	148.614		41.991	82.911		41.991	460.932
				42.041	148.788		42.041	83.009		42.041	460.108
				42.091	148.875		42.091	83.1		42.091	459.441
				42.141	148.974		42.141	83.177		42.141	459.133
				42.191	149.062		42.191	83.24		42.191	457.905
				42.241	149.174		42.241	83.331		42.241	457.599
				42.291	149.236		42.291	83.43		42.291	456.987
				42.341	149.311		42.341	83.549		42.341	456.376
				42.391	149.324		42.391	83.634		42.391	455.615
				42.441	149.436		42.441	83.726		42.441	455.108
				42.491	149.549		42.491	83.824		42.491	454.652
				42.541	149.624		42.541	83.881		42.541	453.995
				42.591	149.611		42.591	83.987		42.591	453.189
				42.641	149.611		42.641	84.051		42.641	452.635
				42.691	149.649		42.691	84.171		42.691	451.982
				42.741	149.611		42.741	84.214		42.741	451.331
				42.791	149.599		42.791	84.32		42.791	450.381
				42.841	149.674		42.841	84.377		42.841	449.732
				42.891	149.561		42.891	84.498		42.891	449.035
				42.941	149.436		42.941	84.54		42.941	448.737
				42.991	149.424		42.991	84.633		42.991	448.389
				43.041	149.399		43.041	84.74		43.041	447.894
				43.091	149.336		43.091	84.818		43.091	447.497
				43.141	149.261		43.141	84.925		43.141	446.953
				43.191	149.274		43.191	85.061		43.191	446.114
				43.241	149.199		43.241	85.133		43.241	445.868
				43.291	149.124		43.291	85.226		43.291	444.884
				43.341	149.161		43.341	85.297		43.341	444.443
				43.391	149.074		43.391	85.383		43.391	443.659
				43.441	149.062		43.441	85.441		43.441	443.17
				43.491	148.875		43.491	85.541		43.491	442.682
				43.541	148.763		43.541	85.62		43.541	442.146
				43.591	148.601		43.591	85.714		43.591	441.367
				43.641	148.502		43.641	85.822		43.641	440.833
				43.691	148.514		43.691	85.909		43.691	439.913
				43.741	148.303		43.741	86.038		43.741	439.623
				43.791	148.638		43.791	86.219		43.791	439.382
				43.841	148.925		43.841	85.808		43.841	438.562
				43.891	149.037		43.891	85.448		43.891	438.417
				43.941	149.074		43.941	85.419		43.941	437.36
				43.991	149.111		43.991	85.455		43.991	437.072
				44.041	149.136		44.041	85.491		44.041	436.545
				44.091	149.186		44.091	85.541		44.091	435.828
				44.141	149.186		44.141	85.613		44.141	435.589
				44.191	149.174		44.191	85.7		44.191	435.351
				44.241	149.249		44.241	85.721		44.241	434.589
				44.291	149.199		44.291	85.822		44.291	433.734
				44.341	149.236		44.341	85.923		44.341	433.639
				44.391	149.124		44.391	86.024		44.391	432.881
				44.441	149.111		44.441	86.096		44.441	432.077
				44.491	148.999		44.491	86.183		44.491	431.605
				44.541	148.887		44.541	86.277		44.541	430.805
				44.591	148.813		44.591	86.378		44.591	430.617
				44.641	148.713		44.641	86.458		44.641	429.585
				44.691	148.688		44.691	86.553		44.691	428.883
				44.741	148.576		44.741	86.654		44.741	428.23
				44.791	148.427		44.791	86.742		44.791	427.95
				44.841	148.415		44.841	86.836		44.841	427.671
				44.891	148.254		44.891	86.975		44.891	427.159
				44.941	148.118		44.941	87.048		44.941	426.602
				44.991	148.043		44.991	87.135		44.991	425.768
				45.041	147.981		45.041	87.23		45.041	425.629
				45.091	147.994		45.091	87.296		45.091	424.89
				45.141	147.907		45.141	87.398		45.141	424.29
				45.191	147.833		45.191	87.53		45.191	423.738
				45.241	147.771		45.241	87.582		45.241	423.095
				45.291	147.771		45.291	87.699		45.291	422.774
				45.341	147.734		45.341	87.78		45.341	422.087
				45.391	147.636		45.391	87.831		45.391	421.676
				45.441	147.537		45.441	87.89		45.441	420.764
				45.491	147.488		45.491	87.979		45.491	420.081
				45.541	147.365		45.541	88.06		45.541	419.174
				45.591	147.315		45.591	88.185		45.591	418.63
				45.641	147.254		45.641	88.288		45.641	418.224
				45.691	147.131		45.691	88.421		45.691	417.817
				45.741	147.131		45.741	88.473		45.741	417.682
				45.791	146.996		45.791	88.577		45.791	417.051
				45.841	147.02		45.841	88.644		45.841	416.422
				45.891	146.984		45.891	88.748		45.891	415.704
				45.941	146.947		45.941	88.799		45.941	415.212
				45.991	147.143		45.991	88.926		45.991	414.809
				46.041	147.057		46.041	89		46.041	413.873
				46.091	147.34		46.091	89.06		46.091	413.383
				46.141	147.685		46.141	89.179		46.141	412.717
				46.191	148.179		46.191	89.253		46.191	411.919
				46.241	148.987		46.241	89.343		46.241	411.609
				46.291	150.553		46.291	89.425		46.291	411.256
				46.341	152.023		46.341	89.515		46.341	410.77
				46.391	153.548		46.391	89.59		46.391	410.066
				46.441	155.168		46.441	89.672		46.441	409.89
				46.491	156.609		46.491	89.777		46.491	409.056
				46.541	157.906		46.541	89.83		46.541	408.661
				46.591	158.826		46.591	89.927		46.591	408.399
				46.641	160.184		46.641	90.047		46.641	407.918
				46.691	159.928		46.691	90.107		46.691	407.438
				46.741	161.12		46.741	90.19		46.741	406.915
				46.791	162.322		46.791	90.303		46.791	406.741
				46.841	163.658		46.841	90.364		46.841	406.089
				46.891	164.798		46.891	90.439		46.891	405.568
				46.941	166.116		46.941	90.522		46.941	405.092
				46.991	167.219		46.991	90.59		46.991	404.573
				47.041	168.173		47.041	90.688		47.041	403.926
				47.091	169.176		47.091	90.757		47.091	403.194
				47.141	169.521		47.141	90.87		47.141	402.807
				47.191	169.853		47.191	90.961		47.191	402.163
				47.241	170.142		47.241	91.022		47.241	401.478
				47.291	170.418		47.291	91.113		47.291	401.307
				47.341	170.839		47.341	91.166		47.341	400.88
				47.391	171.159		47.391	91.257		47.391	400.582
				47.441	171.685		47.441	91.364		47.441	399.815
				47.491	171.685		47.491	91.425		47.491	399.009
				47.541	171.028		47.541	91.539		47.541	398.119
				47.591	170.606		47.591	91.608		47.591	397.993
				47.641	170.244		47.641	91.7		47.641	397.739
				47.691	170.171		47.691	91.83		47.691	397.022
				47.741	170.056		47.741	91.876		47.741	396.433
				47.791	170.302		47.791	91.937		47.791	395.971
				47.841	170.432		47.841	92.006		47.841	395.426
				47.891	170.752		47.891	92.083		47.891	394.589
				47.941	170.752		47.941	92.136		47.941	394.13
				47.991	170.999		47.991	92.205		47.991	393.671
				48.041	171.028		48.041	92.282		48.041	393.089
				48.091	171.247		48.091	92.29		48.091	393.172
				48.141	171.437		48.141	92.367		48.141	392.591
				48.191	171.539		48.191	92.428		48.191	392.176
				48.241	171.846		48.241	92.459		48.241	391.721
				48.291	172.11		48.291	92.528		48.291	391.472
				48.341	172.359		48.341	92.582		48.341	391.142
				48.391	172.595		48.391	92.652		48.391	390.688
				48.441	172.86		48.441	92.698		48.441	390.111
				48.491	172.889		48.491	92.791		48.491	389.536
				48.541	173.066		48.541	92.852		48.541	388.839
				48.591	173.111		48.591	92.914		48.591	388.061
				48.641	173.406		48.641	93.007		48.641	387.368
				48.691	173.569		48.691	93.015		48.691	386.635
				48.741	173.643		48.741	93.038		48.741	386.229
				48.791	173.643		48.791	93.085		48.791	385.945
				48.841	173.792		48.841	93.131		48.841	385.62
				48.891	173.94		48.891	93.216		48.891	385.135
				48.941	174.401		48.941	93.247		48.941	384.771
				48.991	174.64		48.991	93.286		48.991	384.488
				49.041	174.774		49.041	93.356		49.041	383.924
				49.091	174.998		49.091	93.41		49.091	383.16
				49.141	174.998		49.141	93.465		49.141	382.598
				49.191	175.208		49.191	93.55		49.191	382.438
				49.241	175.313		49.241	93.582		49.241	381.717
				49.291	175.462		49.291	93.628		49.291	381.158
				49.341	175.492		49.341	93.691		49.341	380.76
				49.391	175.522		49.391	93.769		49.391	380.401
				49.441	175.567		49.441	93.847		49.441	380.004
				49.491	175.658		49.491	93.893		49.491	379.686
				49.541	175.808		49.541	93.94		49.541	379.21
				49.591	175.853		49.591	94.003		49.591	378.577
				49.641	175.883		49.641	94.034		49.641	378.222
				49.691	176.003		49.691	94.089		49.691	377.946
				49.741	176.094		49.741	94.143		49.741	377.473
				49.791	176.229		49.791	94.183		49.791	376.961
				49.841	176.109		49.841	94.253		49.841	376.568
				49.891	176.32		49.891	94.316		49.891	376.02
				49.941	176.365		49.941	94.394		49.941	375.315
				49.991	176.667		49.991	94.41		49.991	374.769
				50.041	176.667		50.041	94.488		50.041	374.184
				50.091	176.804		50.091	94.575		50.091	373.873
				50.141	176.879		50.141	94.598		50.141	373.407
				50.191	176.758		50.191	94.685		50.191	372.903
				50.241	176.788		50.241	94.74		50.241	372.942
				50.291	176.91		50.291	94.827		50.291	372.516
				50.341	176.925		50.341	94.89		50.341	371.743
				50.391	176.879		50.391	94.961		50.391	371.358
				50.441	177.016		50.441	95		50.441	370.742
				50.491	177.152		50.491	95.032		50.491	370.434
				50.541	177.198		50.541	95.071		50.541	369.936
				50.591	177.289		50.591	95.174		50.591	369.438
				50.641	177.486		50.641	95.237		50.641	369.17
				50.691	177.517		50.691	95.308		50.691	368.712
				50.741	177.791		50.741	95.324		50.741	368.14
				50.791	177.791		50.791	95.419		50.791	367.455
				50.841	177.791		50.841	95.522		50.841	367.114
				50.891	177.821		50.891	95.602		50.891	366.621
				50.941	177.882		50.941	95.609		50.941	366.129
				50.991	178.096		50.991	95.649		50.991	365.713
				51.041	178.034		51.041	95.721		51.041	365.148
				51.091	178.096		51.091	95.752		51.091	364.922
				51.141	178.218		51.141	95.768		51.141	364.621
				51.191	178.187		51.191	95.832		51.191	363.832
				51.241	178.34		51.241	95.92		51.241	363.383
				51.291	178.279		51.291	95.935		51.291	363.121
				51.341	178.401		51.341	96.007		51.341	362.486
				51.391	178.279		51.391	96.111		51.391	361.889
				51.441	178.141		51.441	96.191		51.441	361.629
				51.491	178.218		51.491	96.214		51.491	361.443
				51.541	178.386		51.541	96.27		51.541	360.812
				51.591	178.493		51.591	96.334		51.591	360.589
				51.641	178.478		51.641	96.406		51.641	360.478
				51.691	178.478		51.691	96.398		51.691	359.886
				51.741	178.462		51.741	96.446		51.741	359.222
				51.791	178.462		51.791	96.518		51.791	359.001
				51.841	178.401		51.841	96.558		51.841	358.302
				51.891	178.462		51.891	96.614		51.891	358.045
				51.941	178.309		51.941	96.638		51.941	357.641
				51.991	178.218		51.991	96.663		51.991	356.946
				52.041	178.248		52.041	96.687		52.041	356.763
				52.091	178.386		52.091	96.719		52.091	356.581
				52.141	178.401		52.141	96.783		52.141	355.961
				52.191	178.554		52.191	96.799		52.191	355.524
				52.241	178.661		52.241	96.831		52.241	354.907
				52.291	178.738		52.291	96.863		52.291	354.834
				52.341	178.861		52.341	96.919		52.341	354.58
				52.391	179.014		52.391	96.96		52.391	354.218
				52.441	178.876		52.441	96.96		52.441	353.748
				52.491	178.876		52.491	97.048		52.491	353.387
				52.541	179.076		52.541	97.104		52.541	352.955
				52.591	179.091		52.591	97.145		52.591	352.775
				52.641	179.076		52.641	97.233		52.641	352.343
				52.691	178.968		52.691	97.306		52.691	351.84
				52.741	179.137		52.741	97.346		52.741	351.41
				52.791	179.168		52.791	97.443		52.791	350.91
				52.841	179.045		52.841	97.476		52.841	350.731
				52.891	179.26		52.891	97.556		52.891	350.267
				52.941	179.383		52.941	97.597		52.941	349.662
				52.991	179.137		52.991	97.653		52.991	349.519
				53.041	179.137		53.041	97.67		53.041	349.057
				53.091	179.245		53.091	97.726		53.091	348.597
				53.141	179.275		53.141	97.743		53.141	348.278
				53.191	179.245		53.191	97.783		53.191	347.889
				53.241	179.06		53.241	97.815		53.241	347.642
				53.291	179.137		53.291	97.84		53.291	347.113
				53.341	179.152		53.341	97.832		53.341	346.761
				53.391	179.183		53.391	97.897		53.391	346.374
				53.441	179.06		53.441	97.953		53.441	346.058
				53.491	179.045		53.491	98.018		53.491	345.707
				53.541	179.106		53.541	98.075		53.541	345.077
				53.591	178.845		53.591	98.148		53.591	344.658
				53.641	178.677		53.641	98.205		53.641	344.414
				53.691	178.677		53.691	98.238		53.691	343.787
				53.741	178.769		53.741	98.27		53.741	343.439
				53.791	178.968		53.791	98.303		53.791	342.988
				53.841	178.983		53.841	98.327		53.841	342.503
				53.891	178.983		53.891	98.352		53.891	342.123
				53.941	178.6		53.941	98.409		53.941	341.57
				53.991	177.319		53.991	98.384		53.991	341.088
				54.041	177.046		54.041	98.425		54.041	341.053
				54.091	176.955		54.091	98.458		54.091	340.778
				54.141	176.97		54.141	98.433		54.141	340.331
				54.191	176.819		54.191	98.49		54.191	339.783
				54.241	176.788		54.241	98.515		54.241	339.714
				54.291	176.788		54.291	98.515		54.291	339.064
				54.341	176.743		54.341	98.523		54.341	338.962
				54.391	176.562		54.391	98.564		54.391	338.723
				54.441	176.275		54.441	98.597		54.441	338.246
				54.491	176.109		54.491	98.654		54.491	337.94
				54.541	175.973		54.541	98.695		54.541	337.43
				54.591	175.793		54.591	98.703		54.591	336.989
				54.641	175.673		54.641	98.646		54.641	336.515
				54.691	175.552		54.691	98.523		54.691	336.144
				54.741	175.462		54.741	98.45		54.741	335.705
				54.791	175.402		54.791	98.539		54.791	335.402
				54.841	175.342		54.841	98.474		54.841	335.2
				54.891	175.088		54.891	98.23		54.891	334.863
				54.941	174.759		54.941	98.018		54.941	334.494
				54.991	174.595		54.991	97.791		54.991	334.092
				55.041	174.401		55.041	97.686		55.041	333.623
				55.091	174.252		55.091	97.532		55.091	333.356
				55.141	173.94		55.141	97.411		55.141	332.955
				55.191	173.717		55.191	97.241		55.191	332.622
				55.241	173.421		55.241	97.137		55.241	332.123
				55.291	173.185		55.291	97.137		55.291	332.09
				55.341	172.948		55.341	97.161		55.341	331.525
				55.391	172.668		55.391	97.137		55.391	331.426
				55.441	172.595		55.441	97.072		55.441	330.698
				55.491	172.271		55.491	97.032		55.491	330.301
				55.541	172.154		55.541	97.145		55.541	330.268
				55.591	171.919		55.591	97.177		55.591	329.642
				55.641	171.714		55.641	97.306		55.641	329.083
				55.691	171.51		55.691	97.427		55.691	328.886
				55.741	171.159		55.741	97.532		55.741	328.46
				55.791	170.854		55.791	97.653		55.791	328.165
				55.841	170.679		55.841	97.71		55.841	327.707
				55.891	170.505		55.891	97.734		55.891	327.414
				55.941	170.157		55.941	97.799		55.941	327.12
				55.991	170.056		55.991	97.888		55.991	326.697
				56.041	169.795		56.041	97.921		56.041	326.437
				56.091	169.565		56.091	98.026		56.091	325.982
				56.141	169.435		56.141	98.1		56.141	325.723
				56.191	169.205		56.191	98.197		56.191	325.302
				56.241	169.032		56.241	98.27		56.241	325.043
				56.291	168.917		56.291	98.401		56.291	324.591
				56.341	168.573		56.341	98.45		56.341	324.301
				56.391	168.301		56.391	98.507		56.391	323.947
				56.441	168.058		56.441	98.548		56.441	323.433
				56.491	167.973		56.491	98.695		56.491	323.144
				56.541	167.802		56.541	98.858		56.541	322.792
				56.591	167.602		56.591	99.014		56.591	322.12
				56.641	167.432		56.641	99.153		56.641	322.184
				56.691	167.219		56.691	99.236		56.691	321.992
				56.741	166.822		56.741	99.285		56.741	321.769
				56.791	166.652		56.791	99.392		56.791	321.259
				56.841	166.271		56.841	99.449		56.841	320.719
				56.891	165.975		56.891	99.565		56.891	320.338
				56.941	165.807		56.941	99.672		56.941	320.021
				56.991	165.498		56.991	99.829		56.991	319.642
				57.041	165.302		57.041	100.002		57.041	319.515
				57.091	165.05		57.091	100.027		57.091	319.136
				57.141	164.91		57.141	100.135		57.141	319.042
				57.191	164.659		57.191	100.367		57.191	318.695
				57.241	164.533		57.241	100.5		57.241	318.506
				57.291	164.366		57.291	100.633		57.291	318.254
				57.341	164.116		57.341	100.792		57.341	317.689
				57.391	163.922		57.391	100.9		57.391	317.344
				57.441	163.7		57.441	100.975		57.441	317.031
				57.491	163.534		57.491	101.126		57.491	316.813
				57.541	163.437		57.541	101.176		57.541	316.469
				57.591	163.257		57.591	101.268		57.591	316.095
				57.641	163.271		57.641	101.335		57.641	315.846
				57.691	163.051		57.691	101.477		57.691	315.566
				57.741	162.913		57.741	101.545		57.741	315.038
				57.791	162.775		57.791	101.679		57.791	315.069
				57.841	162.583		57.841	101.83		57.841	314.48
				57.891	162.445		57.891	101.974		57.891	314.016
				57.941	162.267		57.941	102.075		57.941	313.708
				57.991	162.157		57.991	102.252		57.991	313.399
				58.041	161.952		58.041	102.311		58.041	313.245
				58.091	161.883		58.091	102.387		58.091	312.784
				58.141	161.719		58.141	102.455		58.141	312.692
				58.191	161.474		58.191	102.54		58.191	312.17
				58.241	161.256		58.241	102.659		58.241	312.078
				58.291	161.133		58.291	102.693		58.291	311.558
				58.341	160.875		58.341	102.743		58.341	311.1
				58.391	160.685		58.391	102.777		58.391	310.856
				58.441	160.523		58.441	102.879		58.441	310.52
				58.491	160.387		58.491	102.999		58.491	310.095
				58.541	160.279		58.541	103.126		58.541	309.761
				58.591	160.009		58.591	103.237		58.591	309.639
				58.641	159.847		58.641	103.339		58.641	309.336
				58.691	159.712		58.691	103.425		58.691	309.003
				58.741	159.578		58.741	103.493		58.741	308.55
				58.791	159.443		58.791	103.553		58.791	308.097
				58.841	159.295		58.841	103.647		58.841	307.856
				58.891	159.067		58.891	103.707		58.891	307.766
				58.941	158.96		58.941	103.836		58.941	307.105
				58.991	158.813		58.991	103.861		58.991	306.985
				59.041	158.719		59.041	103.896		59.041	306.535
				59.091	158.719		59.091	104.059		59.091	306.326
				59.141	158.612		59.141	104.145		59.141	306.087
				59.191	158.399		59.191	104.274		59.191	305.818
				59.241	158.265		59.241	104.343		59.241	305.401
				59.291	158.079		59.291	104.446		59.291	305.073
				59.341	157.839		59.341	104.498		59.341	304.954
				59.391	157.746		59.391	104.559		59.391	304.598
				59.441	157.6		59.441	104.662		59.441	304.301
				59.491	157.494		59.491	104.775		59.491	303.975
				59.541	157.415		59.541	104.827		59.541	303.738
				59.591	157.124		59.591	104.948		59.591	303.442
				59.641	157.097		59.641	105.026		59.641	303.088
				59.691	157.058		59.691	105.121		59.691	302.646
				59.741	156.899		59.741	105.182		59.741	302.44
				59.791	156.899		59.791	105.321		59.791	302.146
				59.841	156.794		59.841	105.26		59.841	301.735
				59.891	156.649		59.891	105.373		59.891	301.471
				59.941	156.477		59.941	105.46		59.941	301.296
				59.991	156.254		59.991	105.626		59.991	301.12
				60.041	156.188		60.041	105.739		60.041	300.74
				60.091	156.018		60.091	105.879		60.091	300.332

## Sheet: Figure 7
Figure 7c	Cd45				Figure 7d	IL-1b								Figure 7i	Cornea
Naïve	Untreated	Vehicle	SSOE		Cornea				Iris and ciliary body					HIF1a%	Naïve	Untreated 1D	SSOE 1D	Untreated 7D	SSOE 7D
8.07	40.86	20.46	20.74		Naïve	Untreated	Vehicle	SSOE	Naïve	Untreated	Vehicle	SSOE			11.5	27.4	21.4	19.5	21.8
7.18	26.37	32.15	19.86		1	10.534	59.1459	29.995	1.06429	45.8607	33.5486	1.73717			11.3	30.9	19.5	22	20
9.67	26.19	30.92	25.68		1.92461	10.581	46.7707	8.84839	1	11.3439	12.6226	3.42554			9.61	37.3	21.1	22.7	15.3
8.3	38.6	27.76	20.11		0.929615	30.4821	69.7097	9.65286	1.20934	41.5737	21.6691	4.29392			10.2	38.4	28.3
4.81	24.69	33.06	12.01		0.654307	54.0645	25.4206	4.38224		20.849	14.7399	3.21355			10.8
6.16	27.23	32.28	10.96			15.6537	61.9387	6.31189		27.0752	41.4544	2.84924
	23.94	21.48	23.97			49.1318	77.8167	10.8402		11.2544	29.4683	45.0549		HIF1a MFI	Naïve	Untreated 1D	SSOE 1D	Untreated 7D	SSOE 7D
			13.12			132.654	78.2579	73.6132		43.3788	32.586				32.2	75.3	50.7	53.8	72.3
			19.53			199.3	62.0059								26.1	96.9	52.1	64.3	60.6
															28.3	115	50.6	75.9	47
					Figure 7e	IL-6									30.8	65.1	84.8
					Cornea				Iris and ciliary body						38.8
					Naïve	Untreated	Vehicle	SSOE	Naïve	Untreated	Vehicle	SSOE
					0.741699	3.48306	7.07317	1.9798	0.432285	7.66748	13.1569	8.53714
					0.763449	6.32189	3.80094	4.54839	1.56771	13.5362	11.3118	11.1097		Figure 7j	Conjunctiva
					1.82097	7.91921	6.66847	2.86862		7.66748	8.60844	15.3882		HIF1a%	Naïve	Untreated 1D	SSOE 1D	Untreated 7D	SSOE 7D
					0.673885	4.14208		4.56418		6.83885					18.2	25.3	15.5	26.7	23.5
								2.78631							17.2	32.5	19.4	22.1	25.3
								3.52191							21.3	30.6	23.6	26.3	27.1
								3.20729							17.2	39.9	22.2
																	28.1
					Figure 7f	Mmp9
					Cornea				Iris and ciliary body					HIF1a MFI	Naïve	Untreated 1D	SSOE 1D	Untreated 7D	SSOE 7D
					Naïve	Untreated	Vehicle	SSOE	Naïve	Untreated	Vehicle	SSOE			232	357	205	414	366
					0.182576	22.6625	39.809	4.21743	1.13853	34.2035	52.931	15.205			228	310	238	351	384
					1	20.184	23.8677	6.8714	1	4.05925	28.0759	2.44465			267	406	286	388	446
					1.5957	36.9712	114.362	7.38127	0.222685	44.8263	33.6551	7.0207			221	336	267
					0.391954	25.4521	39.8776	13.0016	1.35152	33.237	27.1564	4.93296					314
						59.2859	21.9725	49.5608		21.631	5.80796	4.75322
						31.1918	18.4823	39.5112		29.9566	8.69811	19.7145
						82.5366		10.1463		9.67385
						55.3225
					Figure 7g	Cxcl1
					Cornea				Iris and ciliary body
					Naïve	PBS	Vehicle	SSOE	Naïve	PBS	Vehicle	SSOE
					0.917693	4.62828	8.39468	1.19787	1.1231	1.17476	3.50974	3.62345
					1.05777	3.04296	4.36347	2.52359	0.876903	3.05752	2.58894	2.62508
					1.02453	7.36393	3.3881	2.16666		1.93504	1.97433	2.35767
					1	4.12809	4.86175	2.93931		1.79299	2.82326

## Sheet: Figure S1
Figure S1
Time [min]	Oxygen (μmol/L)
0	157.111
0.058	157.098
0.108	157.098
0.158	157.005
0.234	157.032
0.291	157.019
0.341	157.177
0.391	157.217
0.441	157.204
0.491	157.058
0.541	157.045
0.591	156.979
0.641	157.019
0.691	157.085
0.741	157.085
0.791	157.005
0.841	157.151
0.891	157.23
0.941	157.164
0.991	157.19
1.041	157.164
1.091	225.965
1.141	226.107
1.191	226.229
1.241	226.964
1.291	226.718
1.341	226.372
1.391	226.392
1.441	226.148
1.491	226.189
1.541	226.148
1.591	226.189
1.641	226.25
1.691	226.331
1.741	226.209
1.791	226.168
1.841	226.392
1.891	226.331
1.941	226.678
1.991	226.678
2.041	226.637
2.091	226.637
2.141	226.902
2.191	226.78
2.241	227.086
2.291	226.882
2.341	226.943
2.391	227.27
2.441	227.373
2.491	227.639
2.541	227.845
2.591	227.968
2.641	228.03
2.691	228.05
2.741	228.173
2.791	228.153
2.841	228.173
2.891	228.132
2.941	227.988
2.991	228.091
3.041	228.153
3.091	228.173
3.141	228.215
3.191	228.215
3.241	208.453
3.291	200.802
3.341	199.208
3.391	199.802
3.441	207.334
3.491	216.828
3.541	222.821
3.591	225.68
3.641	227.68
3.691	229.412
3.741	231.432
3.791	203.266
3.841	213.195
3.891	218.81
3.941	221.329
3.991	233.411
4.041	218.4
4.091	220.144
4.141	219.299
4.191	222.462
4.241	224.709
4.291	225.154
4.341	224.911
4.391	224.628
4.441	224.507
4.491	224.285
4.541	224.205
4.591	224.165
4.641	223.963
4.691	224.004
4.741	224.084
4.791	223.943
4.841	224.084
4.891	224.084
4.941	224.144
4.991	224.185
5.041	224.265
5.091	224.326
5.141	224.386
5.191	224.527
5.241	224.608
5.291	224.689
5.341	224.79
5.391	224.87
5.441	224.992
5.491	225.032
5.541	225.174
5.591	225.397
5.641	225.457
5.691	225.579
5.741	225.701
5.791	225.782
5.841	225.884
5.891	225.985
5.941	226.046
5.991	226.107
6.041	226.189
6.091	226.413
6.141	226.535
6.191	226.718
6.241	226.739
6.291	226.861
6.341	227.025
6.391	227.107
6.441	227.25
6.491	235.432
6.541	232.019
6.591	230.93
6.641	230.242
6.691	230.222
6.741	230.034
6.791	230.055
6.841	229.889
6.891	229.827
6.941	229.951
6.991	230.076
7.041	229.951
7.091	230.222
7.141	230.388
7.191	230.326
7.241	230.367
7.291	230.534
7.341	230.68
7.391	230.763
7.441	230.93
7.491	231.076
7.541	231.139
7.591	231.265
7.641	231.39
7.691	231.516
7.741	231.558
7.791	231.725
7.841	231.767
7.891	232.187
7.941	232.124
7.991	232.377
8.041	232.524
8.091	232.524
8.141	232.777
8.191	232.988
8.241	233.115
8.291	233.199
8.341	233.136
8.391	233.326
8.441	233.453
8.491	233.707
8.541	233.813
8.591	233.856
8.641	234.068
8.691	234.132
8.741	234.217
8.791	234.429
8.841	234.6
8.891	234.77
8.941	235.005
8.991	235.005
9.041	235.154
9.091	235.261
9.141	235.389
9.191	235.71
9.241	235.689
9.291	235.71
9.341	235.903
9.391	235.989
9.441	236.053
9.491	236.225
9.541	236.332
9.591	236.397
9.641	236.483
9.691	236.655
9.741	236.914
9.791	236.957
9.841	237.086
9.891	237.237
9.941	237.28
9.991	237.583
10.041	237.259
10.091	237.691
10.141	237.605
10.191	237.561
10.241	237.778
10.291	237.929
10.341	237.929
10.391	237.908
10.442	238.277
10.491	238.363
10.541	238.211
10.591	238.537
10.641	238.581
10.691	238.559
10.741	238.581
10.791	238.668
10.841	238.603
10.891	239.103
10.941	238.951
10.991	238.907
11.041	239.125
11.091	239.082
11.141	239.082
11.191	239.234
11.241	239.191
11.291	239.3
11.341	238.907
11.391	239.387
11.441	239.3
11.491	239.409
11.541	239.474
11.591	239.584
11.641	239.715
11.691	239.715
11.741	239.671
11.791	239.978
11.841	239.715
11.891	239.803
11.941	239.409
11.991	240.241
12.041	240.35
12.091	240.35
12.141	240.636
12.191	240.856
12.241	241.054
12.291	241.274
12.341	241.407
12.391	241.65
12.441	242.004
12.491	242.669
12.541	243.426
12.591	244.611
12.641	246.482
12.691	248.578
12.741	250.904
12.791	252.976
12.841	254.787
12.891	256.256
12.941	258.096
12.991	259.566
13.041	260.998
13.091	262.439
13.141	263.595
13.191	264.559
13.241	265.552
13.291	266.4
13.341	267.051
13.391	268.182
13.441	269.675
13.491	271.357
13.541	273.258
13.591	275.568
13.641	277.956
13.691	280.237
13.741	282.462
13.791	284.219
13.841	286.265
13.891	287.86
13.941	289.3
13.991	290.525
14.041	291.673
14.091	292.658
14.141	293.647
14.191	294.469
14.241	295.438
14.291	296.21
14.341	297.013
14.391	297.79
14.441	298.338
14.491	299.004
14.541	299.585
14.591	300.05
14.641	300.487
14.691	301.364
14.741	301.833
14.791	302.803
14.841	303.246
14.891	304.103
14.941	304.875
14.991	305.53
15.041	306.276
15.091	307.115
15.141	308.017
15.191	308.711
15.241	309.165
15.291	309.953
15.341	310.714
15.391	311.507
15.441	312.273
15.491	313.071
15.541	313.718
15.591	314.182
15.641	315.204
15.691	315.514
15.741	316.355
15.791	317.074
15.841	317.669
15.891	318.234
15.941	318.863
15.991	319.621
16.041	319.969
16.091	320.857
16.141	321.207
16.191	322.003
16.241	322.547
16.291	323.059
16.341	323.637
16.391	324.313
16.441	324.893
16.491	325.152
16.541	325.799
16.591	326.546
16.641	326.871
16.691	327.197
16.741	328.013
16.791	328.242
16.841	328.799
16.891	329.062
16.941	329.456
16.991	330.049
17.041	330.247
17.091	331.04
17.141	331.239
17.191	331.902
17.241	332.234
17.291	332.667
17.341	333.034
17.391	333.134
17.441	333.802
17.491	333.97
17.541	334.64
17.591	334.875
17.641	335.313
17.691	335.447
17.741	336.054
17.791	336.325
17.841	336.426
17.891	336.934
17.941	336.968
17.991	337.884
18.041	337.986
18.091	338.292
18.141	338.497
18.191	339.145
18.241	339.111
18.291	339.795
18.341	339.761
18.391	339.966
18.441	340.104
18.491	340.859
18.541	341.135
18.591	341.307
18.641	341.548
18.691	341.721
18.741	341.962
18.791	342.412
18.841	342.827
18.891	342.827
18.941	342.966
18.991	343.348
19.041	343.348
19.091	343.974
19.141	344.043
19.191	344.252
19.241	344.427
19.291	344.81
19.341	344.915
19.391	345.405
19.441	345.37
19.491	345.545
19.541	345.93
19.591	345.86
19.641	346.246
19.691	346.598
19.741	346.668
19.791	346.914
19.841	347.02
19.891	347.266
19.941	347.619
19.991	347.337
20.041	347.796
20.091	347.902
20.141	347.831
20.191	348.255
20.241	348.326
20.291	348.468
20.341	348.609
20.391	348.503
20.441	348.822
20.491	349.106
20.541	349.355
20.591	349.461
20.641	349.888
20.691	349.781
20.741	349.995
20.791	350.244
20.841	350.137
20.891	350.494
20.941	350.637
20.991	350.458
21.041	350.316
21.091	350.28
21.141	351.388
21.191	351.674
21.241	351.352
21.291	351.854
21.341	351.674
21.391	352.033
21.441	352.141
21.491	352.177
21.541	352.356
21.591	352.644
21.641	352.644
21.691	352.788
21.741	352.644
21.791	352.788
21.841	353.04
21.891	353.292
21.941	353.184
21.991	353.22
22.041	353.617
22.091	353.653
22.141	353.473
22.191	353.834
22.241	353.834
22.291	354.087
22.341	353.942
22.391	354.195
22.441	354.412
22.491	354.231
22.541	354.521
22.591	354.449
22.641	354.594
22.691	354.485
22.741	354.521
22.791	354.92
22.841	354.811
22.891	355.247
22.941	355.065
22.991	354.993
23.041	354.92
23.091	354.956
23.141	355.356
23.191	355.319
23.241	354.521
23.291	355.247
23.341	355.319
23.391	355.537
23.441	355.683
23.491	356.047
23.541	355.938
23.591	356.047
23.641	356.266
23.691	356.193
23.741	355.974
23.791	356.229
23.841	356.485
23.891	356.485
23.941	356.302
23.991	356.704
24.041	356.448
24.091	356.777
24.141	356.777
24.191	357.033
24.241	356.85
24.291	356.923
24.341	357.069
24.391	357.472
24.441	357.179
24.491	357.325
24.541	357.252
24.591	357.472
24.641	357.692
24.691	357.399
24.741	357.545
24.791	357.655
24.841	357.472
24.891	357.289
24.941	357.765
24.991	357.728
25.041	357.838
25.091	357.618
25.141	358.022
25.191	358.205
25.241	357.875
25.291	357.948
25.341	357.985
25.391	357.985
25.441	358.205
25.491	358.279
25.541	358.316
25.591	358.426
25.641	358.352
25.691	358.205
25.741	358.536
25.791	358.646
25.841	358.646
25.891	358.352
25.941	358.242
25.991	358.316
26.041	358.242
26.091	358.61
26.141	358.683
26.191	358.794
26.241	358.536
26.291	358.646
26.341	359.015
26.391	358.867
26.441	358.941
26.491	358.72
26.541	359.051
26.591	359.199
26.641	359.015
26.691	358.794
26.741	358.83
26.791	358.941
26.841	359.383
26.891	358.867
26.941	359.051
26.991	359.088
27.041	359.162
27.091	359.199
27.141	359.309
27.191	359.309
27.241	359.346
27.291	359.125
27.341	359.642
27.391	359.162
27.441	359.494
27.491	359.605
27.541	359.42
27.591	359.457
27.641	359.531
27.691	359.457
27.741	359.568
27.791	359.752
27.841	359.678
27.891	359.678
27.941	359.826
27.991	359.568
28.041	359.383
28.091	359.752
28.141	360.011
28.191	359.789
28.241	360.085
28.291	360.196
28.341	360.122
28.391	360.27
28.441	360.529
28.491	360.196
28.541	360.344
28.591	360.196
28.641	360.381
28.691	360.122
28.741	360.566
28.791	360.603
28.841	360.381
28.891	360.603
28.941	360.714
28.991	360.344
29.041	360.751
29.091	360.714
29.141	360.826
29.191	360.418
29.241	360.344
29.291	360.529
29.341	360.863
29.391	360.603
29.441	360.455
29.491	360.529
29.541	360.603
29.591	360.344
29.641	360.677
29.691	361.085
29.741	361.234
29.791	361.382
29.841	361.42
29.891	361.42
29.941	361.643
29.991	361.345
30.041	361.903
30.091	361.568
30.141	361.68
30.191	361.717
30.241	361.606
30.291	361.643
30.341	361.792
30.391	361.94
30.441	361.643
30.491	361.68
30.541	361.866
30.591	361.68
30.641	361.68
30.691	361.754
30.741	361.792
30.791	361.754
30.841	361.978
30.891	361.531
30.941	361.531
30.991	361.978
31.041	361.792
31.091	361.903
31.141	361.531
31.191	361.568
31.241	361.606
31.291	361.234
31.341	361.531
31.391	361.568
31.441	361.792
31.491	361.122
31.541	361.531
31.591	361.717
31.641	361.568
31.691	361.568
31.741	361.345
31.791	361.568
31.841	361.234
31.891	361.494
31.941	361.345
31.991	361.643
32.041	361.42
32.091	361.643
32.141	361.531
32.191	361.271
32.241	361.457
32.291	360.826
32.341	361.382
32.391	361.234
32.441	361.011
32.491	361.122
32.541	361.345
32.591	361.234
32.641	361.345
32.691	361.345
32.741	361.308
32.791	361.345
32.841	361.568
32.891	361.271
32.941	361.494
32.991	361.048
33.041	361.271
33.091	364.184
33.141	363.397
33.191	364.898
33.241	364.973
33.291	365.878
33.341	366.408
33.391	366.408
33.441	366.332
33.491	366.446
33.541	366.9
33.591	366.559
33.641	366.484
33.691	366.862
33.741	366.824
33.791	366.787
33.841	366.37
33.891	366.824
33.941	366.559
33.991	366.181
34.041	366.559
34.091	366.408
34.141	365.576
34.191	365.652
34.241	365.916
34.291	365.916
34.341	365.841
34.391	365.992
34.441	365.652
34.491	366.067
34.541	366.03
34.591	365.765
34.641	365.388
34.691	365.916
34.741	365.35
34.791	365.954
34.841	365.803
34.891	365.237
34.941	365.992
34.991	365.841
35.041	364.597
35.091	364.973
35.141	365.501
35.191	365.312
35.241	365.576
35.291	365.199
35.341	365.162
35.391	365.162
35.441	365.312
35.491	365.312
35.541	365.69
35.591	365.124
35.641	365.539
35.691	364.71
35.741	365.086
35.791	365.275
35.841	365.199
35.891	365.312
35.941	359.088
35.991	364.334
36.041	364.484
36.091	365.124
36.141	365.237
36.191	365.275
36.241	365.086
36.291	363.546
36.341	364.247
36.391	364.785
36.441	365.539
36.491	365.501
36.541	365.463
36.591	365.162
36.641	365.275
36.691	365.652
36.741	365.124
36.791	364.962
36.841	363.884
36.891	364.661
36.941	364.785
36.991	364.71
37.041	364.022
37.091	364.372
37.141	364.21
37.191	364.473
37.241	363.909
37.291	363.422
37.341	364.71
37.391	364.51
37.441	363.984
37.491	364.059
37.541	364.172
37.591	363.984
37.641	363.46
37.691	363.872
37.741	363.497
37.791	363.46
37.841	363.722
37.891	363.722
37.941	363.647
37.991	363.422
38.041	362.899
38.091	363.123
38.141	363.347
38.191	363.198
38.241	363.198
38.291	363.198
38.341	363.06
38.391	363.135
38.441	362.761
38.491	362.787
38.541	362.712
38.591	362.674
38.641	362.824
38.691	362.6
38.741	362.525
38.791	362.525
38.841	362.19
38.891	362.339
38.941	361.78
38.991	362.313
39.041	361.854
39.091	362.04
39.141	361.519
39.191	361.705
39.241	361.929
39.291	361.185
39.341	361.705
39.391	361.222
39.441	361.929
39.491	361.445
39.541	361.631
39.591	361.408
39.641	361.185
39.691	361.074
39.741	361.519
39.791	361.296
39.841	361.111
39.891	360.999
39.941	360.777
39.991	360.332
40.041	360.888
40.091	360.666
40.141	360.814
40.191	361.148
40.241	360.777
40.291	360.74
40.341	360.295
40.391	360.147
40.441	360.147
40.491	360.11
40.541	359.962
40.591	359.888
40.641	360.073
40.691	359.593
40.741	359.852
40.791	359.593
40.841	359.519
40.891	359.704
40.941	358.819
40.991	359.372
41.041	358.929
41.091	359.003
41.141	358.231
41.191	358.782
41.241	358.635
41.291	356.985
41.341	349.77
41.391	359.114
41.441	359.003
41.491	358.745
41.541	359.003
41.591	358.267
41.641	358.708
41.691	358.782
41.741	358.157
41.791	358.414
41.841	358.488
41.891	357.863
41.941	357.79
41.991	357.937
42.041	357.863
42.091	357.753
42.141	357.534
42.191	357.79
42.241	357.974
42.291	357.534
42.341	357.424
42.391	357.387
42.441	357.131
42.491	357.058
42.541	357.204
42.591	357.314
42.641	357.131
42.691	356.875
42.741	357.167
42.791	357.131
42.841	356.838
42.891	356.911
42.941	356.911
42.991	356.656
43.041	356.546
43.091	356.656
43.141	356.254
43.191	355.963
43.241	355.926
43.291	355.781
43.341	356.108
43.391	355.635
43.441	356.218
43.491	355.671
43.541	355.708
43.591	355.417
43.641	355.526
43.691	355.562
43.741	355.708
43.791	355.054
43.841	355.381
43.891	354.691
43.941	354.8
43.991	355.017
44.041	354.292
44.091	354.437
44.141	354.437
44.191	354.473
44.241	354.111
44.291	354.111
44.341	354.292
44.391	353.895
44.441	353.822
44.491	353.822
44.541	353.461
44.591	353.822
44.641	353.642
44.691	353.606
44.741	353.461
44.791	353.533
44.841	353.461
44.891	353.173
44.941	353.137
44.991	353.461
45.041	352.812
45.091	353.101
45.141	352.417
45.191	352.74
45.241	352.237
45.291	352.129
45.341	352.201
45.391	352.525
45.441	352.309
45.491	352.058
45.541	351.95
45.591	352.093
45.641	352.058
45.691	351.448
45.741	352.093
45.791	351.591
45.841	351.663
45.891	351.341
45.941	351.269
45.991	351.269
46.041	351.197
46.091	351.054
46.141	350.84
46.191	351.054
46.241	350.733
46.291	349.521
46.341	350.019
46.391	349.948
46.441	350.233
46.491	350.483
46.541	350.447
46.591	350.126
46.641	350.518
46.691	350.304
46.741	349.806
46.791	349.841
46.841	349.734
46.891	349.806
46.941	349.841
46.991	349.699
47.041	349.592
47.091	349.308
47.141	349.237
47.191	349.272
47.241	349.166
47.291	348.988
47.341	349.343
47.391	349.095
47.441	349.166
47.491	349.272
47.541	349.024
47.591	348.882
47.641	348.669
47.691	348.492
47.741	348.315
47.791	348.35
47.841	348.386
47.891	348.315
47.941	348.067
47.991	348.28
48.041	347.997
48.091	347.608
48.141	347.22
48.191	347.502
48.241	347.502
48.291	347.15
48.341	347.22
48.391	347.15
48.441	347.291
48.491	346.938
48.541	346.692
48.591	346.868
48.641	346.165
48.691	346.797
48.741	346.13
48.791	346.059
48.841	345.989
48.891	345.849
48.941	345.849
48.991	345.779
49.041	345.604
49.091	345.674
49.141	345.324
49.191	345.464
49.241	345.219
49.291	345.009
49.341	345.184
49.391	345.044
49.441	344.869
49.491	344.799
49.541	344.729
49.591	344.346
49.641	344.45
49.691	342.574
49.741	344.346
49.791	343.684
49.841	343.858
49.891	343.684
49.941	343.684
49.991	343.788
50.041	343.58
50.091	343.58
50.141	343.163
50.191	343.302
50.241	343.302
50.291	343.441
50.341	343.232
50.391	343.232
50.441	342.747
50.491	342.401
50.541	342.782
50.591	342.262
50.641	342.435
50.691	342.089
50.741	342.608
50.791	342.089
50.841	341.986
50.891	341.71
50.941	341.848
50.991	341.606
51.041	341.399
51.091	341.192
51.141	340.367
51.191	340.504
51.241	341.192
51.291	341.227
51.341	341.02
51.391	340.573
51.441	340.333
51.491	341.055
51.541	340.779
51.591	340.47
51.641	340.058
51.691	340.711
51.741	340.608
51.791	339.955
51.841	339.818
51.891	340.196
51.941	340.298
51.991	339.784
52.041	339.898
52.091	339.555
52.141	339.795
52.191	339.99
52.241	339.716
52.291	339.579
52.341	339.544
52.391	339.202
52.441	332.434
52.491	338.588
52.541	338.861
52.591	338.724
52.641	337.262
52.691	338.486
52.741	338.52
52.791	338.452
52.841	338.145
52.891	338.043
52.941	338.054
52.991	338.156
53.041	338.077
53.091	337.975
53.141	338.077
53.191	337.703
53.241	337.907
53.291	337.431
53.341	337.364
53.391	336.821
53.441	337.296
53.491	337.465
53.541	336.787
53.591	336.584
53.641	337.024
53.691	336.348
53.741	336.449
53.791	336.753
53.841	336.449
53.891	336.517
53.941	336.55
53.991	335.942
54.041	336.517
54.091	335.717
54.141	335.909
54.191	335.774
54.241	335.942
54.291	335.774
54.341	335.369
54.391	335.504
54.441	335.403
54.491	335.437
54.541	335.313
54.591	335.235
54.641	335.235
54.691	335.033
54.741	334.562
54.791	334.73
54.841	334.808
54.891	334.865
54.941	334.093
54.991	334.596
55.041	334.54
55.091	334.63
55.141	334.026
55.191	334.026
55.241	333.959
55.291	334.361
55.341	333.557
55.391	333.925
55.441	333.925
55.491	333.457
55.541	333.568
55.591	333.257
55.641	333.29
55.691	333.123
55.741	332.99
55.791	332.59
55.841	332.823
55.891	332.823
55.941	332.49
55.991	332.324
56.041	331.991
56.091	332.457
56.141	332.423
56.191	332.324
56.241	332.457
56.291	331.925
56.341	331.759
56.391	331.692
56.441	331.825
56.491	331.228
56.541	331.294
56.591	331.261
56.641	330.93
56.691	331.129
56.741	330.996
56.791	330.996
56.841	330.996
56.891	330.533
56.941	330.808
56.991	330.533
57.041	330.632
57.091	330.071
57.141	330.17
57.191	330.137
57.241	329.874
57.291	329.907
57.341	330.005
57.391	329.709
57.441	329.709
57.491	329.709
57.541	329.314
57.591	329.456
57.641	329.544
57.691	329.248
57.741	329.183
57.791	328.854
57.841	329.018
57.891	328.395
57.941	328.69
57.991	328.625
58.041	328.559
58.091	328.461
58.141	328.035
58.191	328.264
58.241	327.904
58.291	328.166
58.341	327.806
58.391	327.774
58.441	327.839
58.491	327.774
58.541	328.166
58.591	327.48
58.641	327.284
58.691	327.382
58.741	327.252
58.791	326.926
58.841	326.633
58.891	327.023
58.941	327.121
58.991	326.795
59.041	326.795
59.091	326.113
59.141	326.535
59.191	326.34
59.241	326.373
59.291	326.016
59.341	326.34
59.391	326.113
59.441	326.048
59.491	325.918
59.541	325.983
59.591	325.789
59.641	325.432
59.691	325.368
59.741	325.432
59.791	325.109
59.841	325.109
59.891	325.335
59.941	324.657
59.991	325.012
60.041	324.947
60.091	324.205
